# Supplementary material for: Surgical Timing, Preoperative Oxygenation, and Sex Are Associated with Oxidative Stress and α1-Microglobulin Response in Neonatal Open-Heart Surgery
Source: Med Sci (Basel). 2026 Jul 21;14(3):408. doi: 10.3390/medsci14030408 (PMC13413804; doi:10.3390/medsci14030408)
Supplement: Supplementary file 1 [file medsci-14-00408-s001.zip]

Archive with 4 entries (4 files):
- Table S1. 8-hydroxy-2-deoxyguanosine raw and summary data.xlsx
- Table S2. 8-isoprostane  raw and summary data.xlsx
- Table S3. A1M raw and summary data.xlsx
- Table S4. Creatinine  raw and summary data.xlsx
