# Supplementary material for: Surgical Timing, Preoperative Oxygenation, and Sex Are Associated with Oxidative Stress and α1-Microglobulin Response in Neonatal Open-Heart Surgery
Source: Med Sci (Basel). 2026 Jul 21;14(3):408. doi: 10.3390/medsci14030408 (PMC13413804; doi:10.3390/medsci14030408)
Supplement: Supplementary file 1 [file medsci-14-00408-s001.zip › Table S1. 8-hydroxy-2-deoxyguanosine raw and summary data.xlsx]

## Sheet: Plate 1
	Group	Sample ID	Sample type	Measured conc. ng/mL	Dilution factor	Real conc. ng/ml	Comment		Plate Layout
	23	23_PAT_U_PRE	urine	9.18498	1:20	183.7				1	2	3	4	5	6	7	8	9	10	11	12
	23	23_PAT_U_POST	urine	2.31142	1:20	46.2285			A	Stock	Stock	Stock	Blank	Blank	Blank	26_PAT_U_POD0	26_PAT_U_POD0	26_PAT_U_POD0	27_PAT_U_PRE	27_PAT_U_PRE	27_PAT_U_PRE
	23	23_PAT_U_POD0	urine	4.78926	1:20	95.7852			B	STD 1	STD 1	STD 1	23_PAT_U_PRE	23_PAT_U_PRE	23_PAT_U_PRE	26_PAT_U_POD1	26_PAT_U_POD1	26_PAT_U_POD1	27_PAT_U_POD0	27_PAT_U_POD0	27_PAT_U_POD0
	23	23_PAT_U_POD1	urine	5.3935	1:20	107.87			C	STD 2	STD 2	STD 2	23_PAT_U_POST	23_PAT_U_POST	23_PAT_U_POST	26_PAT_U_POD2	26_PAT_U_POD2	26_PAT_U_POD2	27_PAT_U_POD1	27_PAT_U_POD1	27_PAT_U_POD1
	23	23_PAT_U_POD2	urine	9.08797	1:20	181.759			D	STD 3	STD 3	STD 3	23_PAT_U_POD0	23_PAT_U_POD0	23_PAT_U_POD0	19_PAT_U_PRE	19_PAT_U_PRE	19_PAT_U_PRE	27_PAT_U_POD2	27_PAT_U_POD2	27_PAT_U_POD2
	26	26_PAT_U_PRE	urine	8.89536	1:20	177.907			E	STD 4	STD 4	STD 4	23_PAT_U_POD1	23_PAT_U_POD1	23_PAT_U_POD1	19_PAT_U_POST	19_PAT_U_POST	19_PAT_U_POST	8_PAT_U_PRE	8_PAT_U_PRE	8_PAT_U_PRE
	26	26_PAT_U_POST	urine	3.17002	1:20	63.4003			F	STD 5	STD 5	STD 5	23_PAT_U_POD2	23_PAT_U_POD2	23_PAT_U_POD2	19_PAT_U_POD0	19_PAT_U_POD0	19_PAT_U_POD0	8_PAT_U_POD0	8_PAT_U_POD0	8_PAT_U_POD0
	26	26_PAT_U_POD0	urine	6.10029	1:20	122.006			G	STD 6	STD 6	STD 6	26_PAT_U_PRE	26_PAT_U_PRE	26_PAT_U_PRE	19_PAT_U_POD1	19_PAT_U_POD1	19_PAT_U_POD1	8_PAT_U_POD1	8_PAT_U_POD1	8_PAT_U_POD1
	26	26_PAT_U_POD1	urine	5.97585	1:20	119.517			H	Diluent	Diluent	Diluent	26_PAT_U_POST	26_PAT_U_POST	26_PAT_U_POST	19_PAT_U_POD2	19_PAT_U_POD2	19_PAT_U_POD2	8_PAT_U_POD2	8_PAT_U_POD2	8_PAT_U_POD2
	26	26_PAT_U_POD2	urine	2.83791	1:20	56.7581
	19	19_PAT_U_PRE	urine	9.00443	1:20	180.089
	19	19_PAT_U_POST	urine	2.29527	1:20	45.9055			Abs
	19	19_PAT_U_POD0	urine	2.39031	1:20	47.8062			<>	1	2	3	4	5	6	7	8	9	10	11	12
	19	19_PAT_U_POD1	urine	3.96848	1:20	79.3696			A	0.2629	0.2543	0.3188	1.939	1.7866	1.7746	0.4428	0.405	0.4299	0.4149	0.4207	0.4184
	19	19_PAT_U_POD2	urine	6.22297	1:20	124.459			B	0.2788	0.2718	0.2813	0.3663	0.374	0.3456	0.4421	0.4229	0.4244	0.5856	0.5454	0.5352
	27	27_PAT_U_PRE	urine	6.36804	1:20	127.361			C	0.3125	0.2835	0.3657	0.713	0.7333	0.6645	0.6474	0.6242	0.6095	0.6358	0.6198	0.6529
	27	27_PAT_U_POD0	urine	3.54646	1:20	70.9293			D	0.4147	0.3813	0.3819	0.4992	0.4724	0.4578	0.3679	0.3622	0.3635	0.4773	0.4816	0.4663
	27	27_PAT_U_POD1	urine	2.76504	1:20	55.3008			E	0.5722	0.4842	0.5482	0.4875	0.4409	0.4225	0.7034	0.7061	0.7097	0.4176	0.4138	0.4261
	27	27_PAT_U_POD2	urine	4.81837	1:20	96.3674			F	0.8531	0.7686	0.794	0.3751	0.3458	0.3691	0.6837	0.6903	0.6971	0.6146	0.5892	0.554
	8	8_PAT_U_PRE	urine	6.3271	1:20	126.542			G	1.1636	0.9932	1.1457	0.3864	0.3711	0.3409	0.5213	0.5248	0.5247	0.5088	0.4709	0.4634
	8	8_PAT_U_POD0	urine	3.21057	1:20	64.2114			H	1.7383	1.6688	1.7874	0.5721	0.6477	0.5502	0.425	0.4052	0.4364	0.4837	0.4493	0.4239
	8	8_PAT_U_POD1	urine	4.69652	1:20	93.9304
	8	8_PAT_U_POD2	urine	5.34237	1:20	106.847

## Sheet: Plate 2
	Group	Sample ID	Sample type	Measured conc. ng/mL	Dilution factor	Real conc. ng/ml	Comment
	1	01_PAT_U_PRE	Urine	7.82826	1:20	156.565			Plate Layout
	1	01_PAT_U_POST	Urine	3.4629	1:20	69.2581				1	2	3	4	5	6	7	8	9	10	11	12
	1	01_PAT_U_POD0	Urine	12.9715	1:20	259.43			A	Stock	Stock	Stock	Blank	Blank	02-PAT-U-POST	02-PAT-U-POST	04_PAT_U_PRE	04_PAT_U_PRE	05-PAT-U-POD2	05-PAT-U-POD3	07-PAT-U-POD1
	1	01_PAT_U_POD1	Urine	5.08285	1:20	101.657			B	STD 1	STD 1	STD 1	IA Ctrl	IA Ctrl	02-PAT-U-POD0	02-PAT-U-POD0	04_PAT_U_POD0	04_PAT_U_POD0	06_PAT_U_PRE	06_PAT_U_PRE	07-PAT-U-POD1
	1	01_PAT_U_POD2	Urine	5.31829	1:20	106.366			C	STD 2	STD 2	STD 2	01_PAT_U_PRE	01_PAT_U_PRE	02-PAT-U-POD1	02-PAT-U-POD1	04_PAT_U_POD1	04_PAT_U_POD1	06_PAT_U_POST	06_PAT_U_POST	07-PAT-U-POD2
	2	02-PAT-U-PRE	Urine	6.93218	1:20	138.644			D	STD 3	STD 3	STD 3	01_PAT_U_POST	01_PAT_U_POST	03-PAT-U-PRE	03-PAT-U-PRE	04_PAT_U_POD2	04_PAT_U_POD2	06_PAT_U_POD0	06_PAT_U_POD0	07-PAT-U-POD2
	2	02-PAT-U-POST	Urine	14.9941	1:20	299.882			E	STD 4	STD 4	STD 4	01_PAT_U_POD0	01_PAT_U_POD0	03-PAT-U-POST	03-PAT-U-POST	05-PAT-U-PRE	05-PAT-U-PRE	06_PAT_U_POD1	06_PAT_U_POD1	09_PAT_U_PRE
	2	02-PAT-U-POD0	Urine	10.3438	1:20	206.877			F	STD 5	STD 5	STD 5	01_PAT_U_POD1	01_PAT_U_POD1	03-PAT-U-POD0	03-PAT-U-POD0	05-PAT-U-POST	05-PAT-U-POST	06_PAT_U_POD2	06_PAT_U_POD2	09_PAT_U_PRE
	2	02-PAT-U-POD1	Urine	7.58959	1:20	151.792			G	STD 6	STD 6	STD 6	01_PAT_U_POD2	01_PAT_U_POD2	03-PAT-U-POD1	03-PAT-U-POD1	05-PAT-U-POD0	05-PAT-U-POD0	07-PAT-U-PRE	07-PAT-U-PRE	09_PAT_U_POST
	3	03-PAT-U-PRE	Urine	14.0361	1:20	280.721			H	Diluent	Diluent	Diluent	02-PAT-U-PRE	02-PAT-U-PRE	03-PAT-U-POD2	03-PAT-U-POD2	05-PAT-U-POD1	05-PAT-U-POD1	07-PAT-U-POD0	07-PAT-U-POD1	09_PAT_U_POST
	3	03-PAT-U-POST	Urine	9.81023	1:20	196.205
	3	03-PAT-U-POD0	Urine	6.11352	1:20	122.27			Abs
	3	03-PAT-U-POD1	Urine	8.30904	1:20	166.181			<>	1	2	3	4	5	6	7	8	9	10	11	12
	3	03-PAT-U-POD2	Urine	4.14298	1:20	82.8595			A	0.2031	0.1883	0.2023	0.0362	0.036	0.2766	0.2658	0.6366	0.5712	0.4205	0.3914	0.4517
	4	04_PAT_U_PRE	Urine	4.16088	1:20	83.2176			B	0.2097	0.2645	0.2471	0.2993	0.2993	0.329	0.3054	0.4062	0.4028	0.3445	0.323	0.4437
	4	04_PAT_U_POD0	Urine	6.92851	1:20	138.57			C	0.2356	0.3116	0.2829	0.382	0.3632	0.3926	0.3678	0.7994	0.7749	1.1204	1.0787	0.5427
	4	04_PAT_U_POD1	Urine	3.0393	1:20	60.786			D	0.3528	0.4101	0.4034	0.6895	0.7215	0.2881	0.2671	0.4275	0.4155	0.5627	0.5526	0.5035
	4	04_PAT_U_POD2	Urine	6.5393	1:20	130.786			E	0.637	0.6702	0.6223	0.2649	0.3074	0.3314	0.3208	0.3626	0.3703	0.476	0.46	0.3337
	5	05-PAT-U-PRE	Urine	8.0349	1:20	160.698			F	1.0469	1.258	1.1365	0.5083	0.515	0.4612	0.4247	0.3422	0.315	0.4231	0.3889	0.3189
	5	05-PAT-U-POST	Urine	9.6722	1:20	193.444			G	1.6575	1.6904	1.4772	0.4851	0.5017	0.3652	0.3525	0.9371	0.9293	0.3219	0.33	0.3689
	5	05-PAT-U-POD0	Urine	2.46113	1:20	49.2227			H	2.5029	2.5351	2.5144	0.4027	0.406	0.6021	0.6101	0.2675	0.3123	0.5799	0.546	0.3437
	5	05-PAT-U-POD1	Urine	12.5654	1:20	251.309
	5	05-PAT-U-POD2	Urine	6.89323	1:20	137.865
	6	06_PAT_U_PRE	Urine	9.40227	1:20	188.045
	6	06_PAT_U_POST	Urine	1.96982	1:20	39.3965
	6	06_PAT_U_POD0	Urine	4.57625	1:20	91.525
	6	06_PAT_U_POD1	Urine	5.68825	1:20	113.765
	6	06_PAT_U_POD2	Urine	6.89202	1:20	137.84
	7	07-PAT-U-PRE	Urine	9.81867	1:20	196.373
	7	07-PAT-U-POD0	Urine	4.52447	1:20	90.4895
	7	07-PAT-U-POD1	Urine	6.0275	1:20	120.55
	7	07-PAT-U-POD2	Urine	4.94609	1:20	98.9219
	9	09_PAT_U_PRE	Urine	9.79901	1:20	195.98
	9	09_PAT_U_POST	Urine	8.40613	1:20	168.123

## Sheet: Plate 3
	Group	Sample ID	Sample type	Measured conc. ng/mL	Dilution factor	Real conc. ng/ml	Comment
	9	09_PAT_U_POD0	Urine	11.2954	1:20	225.908			Plate Layout
	9	09_PAT_U_POD1	Urine	10.0304	1:20	200.607				1	2	3	4	5	6	7	8	9	10	11	12
	9	09_PAT_U_POD2	Urine	5.62818	1:20	112.564			A	Stock	Stock	Stock	Blank	Blank	10_PAT_U_POD2	10_PAT_U_POD2	12_PAT_U_POD0	12_PAT_U_POD0	14_PAT_U_PRE	14_PAT_U_PRE	15_PAT_U_POD2
	10	10_PAT_U_PRE	Urine	14.1682	1:20	283.364			B	STD 1	STD 1	STD 1	IA Ctrl	IA Ctrl	11_PAT_U_PRE	11_PAT_U_PRE	12_PAT_U_POD1	12_PAT_U_POD1	14_PAT_U_POST	14_PAT_U_POST	15_PAT_U_POD2
	10	10_PAT_U_POD0	Urine	8.62772	1:20	172.554			C	STD 2	STD 2	STD 2	09_PAT_U_POD0	09_PAT_U_POD0	11_PAT_U_POST	11_PAT_U_POST	12_PAT_U_POD2	12_PAT_U_POD2	14_PAT_U_POD0	14_PAT_U_POD0	16_PAT_U_POST
	10	10_PAT_U_POD1	Urine	6.05992	1:20	121.198			D	STD 3	STD 3	STD 3	09_PAT_U_POD1	09_PAT_U_POD1	11_PAT_U_POD0	11_PAT_U_POD0	13_PAT_U_PRE	13_PAT_U_PRE	14_PAT_U_POD1	14_PAT_U_POD1	16_PAT_U_POST
	10	10_PAT_U_POD2	Urine	7.28665	1:20	145.733			E	STD 4	STD 4	STD 4	09_PAT_U_POD2	09_PAT_U_POD2	11_PAT_U_POD1	11_PAT_U_POD1	13_PAT_U_POST	13_PAT_U_POST	14_PAT_U_POD2	14_PAT_U_POD2	16_PAT_U_POD0
	11	11_PAT_U_PRE	Urine	9.7975	1:20	195.95			F	STD 5	STD 5	STD 5	10_PAT_U_PRE	10_PAT_U_PRE	11_PAT_U_POD2	11_PAT_U_POD2	13_PAT_U_POD0	13_PAT_U_POD0	15_PAT_U_PRE	15_PAT_U_PRE	16_PAT_U_POD0
	11	11_PAT_U_POST	Urine	2.12781	1:20	42.5561			G	STD 6	STD 6	STD 6	10_PAT_U_POD0	10_PAT_U_POD0	12_PAT_U_PRE	12_PAT_U_PRE	13_PAT_U_POD1	13_PAT_U_POD1	15_PAT_U_POD0	15_PAT_U_POD0	16_PAT_U_POD1
	11	11_PAT_U_POD0	Urine	5.94615	1:20	118.923			H	Diluent	Diluent	Diluent	10_PAT_U_POD1	10_PAT_U_POD1	12_PAT_U_POST	12_PAT_U_POST	13_PAT_U_POD2	13_PAT_U_POD2	15_PAT_U_POD1	15_PAT_U_POD1	16_PAT_U_POD1
	11	11_PAT_U_POD1	Urine	7.87197	1:20	157.439
	11	11_PAT_U_POD2	Urine	9.76791	1:20	195.358
	12	12_PAT_U_PRE	Urine	49.9126	1:20	998.252	Re-run		Abs
	12	12_PAT_U_POST	Urine	3.80003	1:20	76.0005	Re-run		<>	1	2	3	4	5	6	7	8	9	10	11	12
	12	12_PAT_U_POD0	Urine	9.98812	1:20	199.762			A	0.2531	0.2335	0.1991	0.0363	0.0363	0.4661	0.4519	0.3696	0.3756	0.311	0.3147	0.4636
	12	12_PAT_U_POD1	Urine	2.9099	1:20	58.198			B	0.2557	0.2278	0.2164	0.3225	0.3107	0.3862	0.3678	0.9096	0.9736	0.3285	0.3003	0.4571
	12	12_PAT_U_POD2	Urine	6.5104	1:20	130.208			C	0.2942	0.2771	0.3007	0.3393	0.3544	1.1466	1.232	0.5095	0.487	0.5896	0.5656	1.1094
	13	13_PAT_U_PRE	Urine	22.8053	1:20	456.107			D	0.4349	0.4382	0.4193	0.3755	0.3678	0.5175	0.5495	0.263	0.2519	0.5058	0.4762	1.0655
	13	13_PAT_U_POST	Urine	7.31461	1:20	146.292			E	0.8425	0.7663	0.7907	0.5396	0.5735	0.4156	0.454	0.4494	0.4661	0.5929	0.5834	0.4909
	13	13_PAT_U_POD0	Urine	19.6073	1:20	392.146			F	1.3453	1.2577	1.2366	0.3208	0.2966	0.37	0.3854	0.2819	0.2588	0.4257	0.4144	0.4837
	13	13_PAT_U_POD1	Urine	11.2144	1:20	224.288			G	2.0244	1.8137	1.8036	0.4324	0.3851	0.2201	0.221	0.3548	0.3417	0.497	0.4704	0.5615
	13	13_PAT_U_POD2	Urine	8.63093	1:20	172.619			H	2.7424	2.7375	2.4341	0.5572	0.4945	0.7575	0.7651	0.4154	0.4019	0.7228	0.646	0.5803
	14	14_PAT_U_PRE	Urine	13.7757	1:20	275.514
	14	14_PAT_U_POST	Urine	13.6354	1:20	272.708
	14	14_PAT_U_POD0	Urine	5.36628	1:20	107.326
	14	14_PAT_U_POD1	Urine	6.64049	1:20	132.81
	14	14_PAT_U_POD2	Urine	5.24394	1:20	104.879
	15	15_PAT_U_PRE	Urine	8.28133	1:20	165.627
	15	15_PAT_U_POD0	Urine	6.77709	1:20	135.542
	15	15_PAT_U_POD1	Urine	4.33632	1:20	86.7263
	15	15_PAT_U_POD2	Urine	7.25671	1:20	145.134
	16	16_PAT_U_POST	Urine	2.40835	1:20	48.167
	16	16_PAT_U_POD0	Urine	6.709	1:20	134.18
	16	16_PAT_U_POD1	Urine	5.44696	1:20	108.939

## Sheet: Plate 4
	Group	Sample ID	Sample type	Measured conc. ng/mL	Dilution factor	Real conc. ng/ml	Comment
	16	16_PAT_U_POD2	Urine	7.72227	1:20	154.445			Plate Layout
	17	17_PAT_U_PRE	Urine	7.57773	1:20	151.555				1	2	3	4	5	6	7	8	9	10	11	12
	17	17_PAT_U_POST	Urine	4.49577	1:20	89.9154			A	Stock	Stock	Stock	Blank	Blank	18_PAT_U_PRE	18_PAT_U_PRE	20_PAT_U_POD2	20_PAT_U_POD2	22_PAT_U_POD1	22_PAT_U_POD1	25-PAT-U-POD1
	17	17_PAT_U_POD0	Urine	4.23579	1:20	84.7158			B	STD 1	STD 1	STD 1	IA Ctrl	IA Ctrl	18_PAT_U_POD0	18_PAT_U_POD0	21-PAT-U-PRE	21-PAT-U-PRE	22_PAT_U_POD2	22_PAT_U_POD2	25-PAT-U-POD1
	17	17_PAT_U_POD1	Urine	14.1856	1:20	283.712			C	STD 2	STD 2	STD 2	16_PAT_U_POD2	16_PAT_U_POD2	18_PAT_U_POD1	18_PAT_U_POD1	21-PAT-U-POD0	21-PAT-U-POD0	24_PAT_U_PRE	24_PAT_U_PRE	25-PAT-U-POD2
	17	17_PAT_U_POD2	Urine	15.198	1:20	303.959			D	STD 3	STD 3	STD 3	17_PAT_U_PRE	17_PAT_U_PRE	18_PAT_U_POD2	18_PAT_U_POD2	21-PAT-U-POD1	21-PAT-U-POD1	24_PAT_U_POST	24_PAT_U_POST	25-PAT-U-POD2
	18	18_PAT_U_PRE	Urine	11.4527	1:20	229.054			E	STD 4	STD 4	STD 4	17_PAT_U_POST	17_PAT_U_POST	20_PAT_U_PRE	20_PAT_U_PRE	21-PAT-U-POD2	21-PAT-U-POD2	24_PAT_U_POD0	24_PAT_U_POD0	28-PAT-U-PRE
	18	18_PAT_U_POD0	Urine	5.86248	1:20	117.25			F	STD 5	STD 5	STD 5	17_PAT_U_POD0	17_PAT_U_POD0	20_PAT_U_POST	20_PAT_U_POST	22_PAT_U_PRE	22_PAT_U_PRE	24_PAT_U_POD1	24_PAT_U_POD1	28-PAT-U-PRE
	18	18_PAT_U_POD1	Urine	3.8362	1:20	76.724			G	STD 6	STD 6	STD 6	17_PAT_U_POD1	17_PAT_U_POD1	20_PAT_U_POD0	20_PAT_U_POD0	22_PAT_U_POST	22_PAT_U_POST	24_PAT_U_POD2	24_PAT_U_POD2	28-PAT-U-POST
	18	18_PAT_U_POD2	Urine	10.9316	1:20	218.631	re-run		H	Diluent	Diluent	Diluent	17_PAT_U_POD2	17_PAT_U_POD2	20_PAT_U_POD1	20_PAT_U_POD1	22_PAT_U_POD0	22_PAT_U_POD0	25-PAT-U-PRE	25-PAT-U-PRE	28-PAT-U-POST
	20	20_PAT_U_PRE	Urine	10.489	1:20	209.781
	20	20_PAT_U_POST	Urine	8.08458	1:20	161.692
	20	20_PAT_U_POD0	Urine	22.8683	1:20	457.366			Abs
	20	20_PAT_U_POD1	Urine	9.62471	1:20	192.494			<>	1	2	3	4	5	6	7	8	9	10	11	12
	20	20_PAT_U_POD2	Urine	6.03485	1:20	120.697			A	0.1766	0.1739	0.17	0.0426	0.0383	0.3252	0.2968	0.4813	0.4708	0.5009	0.4984	0.458
	21	21-PAT-U-PRE	Urine	10.6423	1:20	212.847			B	0.2319	0.2341	0.2123	0.2861	0.2469	0.4981	0.4749	0.3377	0.3112	0.4143	0.4247	0.4459
	21	21-PAT-U-POD0	Urine	12.2922	1:20	245.844			C	0.2929	0.2399	0.2912	0.4074	0.3898	0.7223	0.6293	0.2962	0.302	0.3311	0.3384	0.5131
	21	21-PAT-U-POD1	Urine	5.83933	1:20	116.787			D	0.4217	0.3528	0.3828	0.4114	0.3963	0.3517	0.2871	0.4927	0.4832	0.9944	1.0128	0.5024
	21	21-PAT-U-POD2	Urine	5.34109	1:20	106.822			E	0.7443	0.6505	0.6989	0.6031	0.5904	0.3484	0.3061	0.5224	0.5219	0.3989	0.3976	0.2884
	22	22_PAT_U_PRE	Urine	13.2129	1:20	264.258			F	1.138	1.1581	1.1346	0.6691	0.5814	0.401	0.3716	0.2961	0.2798	0.3331	0.3509	0.2811
	22	22_PAT_U_POST	Urine	4.06475	1:20	81.2949			G	1.7403	1.6088	1.6436	0.2732	0.2826	0.234	0.2244	0.6212	0.6704	0.3852	0.3704	0.3634
	22	22_PAT_U_POD0	Urine	4.95127	1:20	99.0254			H	2.6821	2.4379	2.2708	0.2644	0.2735	0.3526	0.3371	0.5377	0.5694	0.5177	0.4889	0.3198
	22	22_PAT_U_POD1	Urine	5.65895	1:20	113.179
	22	22_PAT_U_POD2	Urine	7.17831	1:20	143.566
	24	24_PAT_U_PRE	Urine	10.101	1:20	202.019
	24	24_PAT_U_POST	Urine	2.27584	1:20	45.5167
	24	24_PAT_U_POD0	Urine	7.73211	1:20	154.642
	24	24_PAT_U_POD1	Urine	9.75413	1:20	195.083
	24	24_PAT_U_POD2	Urine	8.35657	1:20	167.131
	25	25-PAT-U-PRE	Urine	5.6049	1:20	112.098
	25	25-PAT-U-POD1	Urine	6.47379	1:20	129.476
	25	25-PAT-U-POD2	Urine	5.54035	1:20	110.807
	28	28-PAT-U-PRE	Urine	13.5062	1:20	270.124
	28	28-PAT-U-POST	Urine	9.7726	1:20	195.452

## Sheet: Plate 5
	Group	Sample ID	Sample type	Measured conc. ng/mL	Dilution factor	Real conc. ng/ml	Comment
	28	28-PAT-U-POD0	Urine	19.1145	1:20	382.289			Plate Layout
	28	28-PAT-U-POD1	Urine	17.1178	1:20	342.356				1	2	3	4	5	6	7	8	9	10	11	12
	28	28-PAT-U-POD2	Urine	5.89177	1:20	117.835			A	Stock	Stock	Stock	Blank	Blank	29_PAT_U_POD2	29_PAT_U_POD2	31_PAT_U_POD0	31_PAT_U_POD0	33_PAT_U_PRE	33_PAT_U_PRE	34_PAT_U_POD2
	29	29_PAT_U_PRE	Urine	9.42632	1:20	188.526			B	STD 1	STD 1	STD 1	IA Ctrl	IA Ctrl	30-PAT-U-PRE	30-PAT-U-PRE	31_PAT_U_POD1	31_PAT_U_POD1	33_PAT_U_POST	33_PAT_U_POST	34_PAT_U_POD2
	29	29_PAT_U_POD0	Urine	5.57851	1:20	111.57			C	STD 2	STD 2	STD 2	28-PAT-U-POD0	28-PAT-U-POD0	30-PAT-U-POST	30-PAT-U-POST	31_PAT_U_POD2	31_PAT_U_POD2	33_PAT_U_POD0	33_PAT_U_POD0	35_PAT_U_PRE
	29	29_PAT_U_POD1	Urine	7.1368	1:20	142.736			D	STD 3	STD 3	STD 3	28-PAT-U-POD1	28-PAT-U-POD1	30-PAT-U-POD0	30-PAT-U-POD0	32_PAT_U_PRE	32_PAT_U_PRE	33_PAT_U_POD1	33_PAT_U_POD1	35_PAT_U_PRE
	29	29_PAT_U_POD2	Urine	5.81343	1:20	116.269			E	STD 4	STD 4	STD 4	28-PAT-U-POD2	28-PAT-U-POD2	30-PAT-U-POD1	30-PAT-U-POD1	32_PAT_U_POST	32_PAT_U_POST	33_PAT_U_POD2	33_PAT_U_POD2	35_PAT_U_POST
	30	30-PAT-U-PRE	Urine	10.2458	1:20	204.917			F	STD 5	STD 5	STD 5	29_PAT_U_PRE	29_PAT_U_PRE	30-PAT-U-POD2	30-PAT-U-POD2	32_PAT_U_POD0	32_PAT_U_POD0	34_PAT_U_PRE	34_PAT_U_PRE	35_PAT_U_POST
	30	30-PAT-U-POST	Urine	3.104	1:20	62.0799			G	STD 6	STD 6	STD 6	29_PAT_U_POD0	29_PAT_U_POD0	31_PAT_U_PRE	31_PAT_U_PRE	32_PAT_U_POD1	32_PAT_U_POD1	34_PAT_U_POD0	34_PAT_U_POD0	35_PAT_U_POD0
	30	30-PAT-U-POD0	Urine	5.98415	1:20	119.683			H	Diluent	Diluent	Diluent	29_PAT_U_POD1	29_PAT_U_POD1	31_PAT_U_POST	31_PAT_U_POST	32_PAT_U_POD2	32_PAT_U_POD2	34_PAT_U_POD1	34_PAT_U_POD1	35_PAT_U_POD0
	30	30-PAT-U-POD1	Urine	6.03628	1:20	120.726
	30	30-PAT-U-POD2	Urine	6.52449	1:20	130.49
	31	31_PAT_U_PRE	Urine	10.0597	1:20	201.194			Abs
	31	31_PAT_U_POST	Urine	2.9431	1:20	58.862			<>	1	2	3	4	5	6	7	8	9	10	11	12
	31	31_PAT_U_POD0	Urine	2.58508	1:20	51.7017			A	0.1656	0.1895	0.1827	0.0381	0.0393	0.5148	0.4915	0.9255	0.9702	0.2843	0.2822	0.3247
	31	31_PAT_U_POD1	Urine	7.92262	1:20	158.452			B	0.2096	0.2256	0.2331	0.2738	0.2683	0.3406	0.3358	0.4059	0.3951	1.121	1.1124	0.2822
	31	31_PAT_U_POD2	Urine	7.8275	1:20	156.55			C	0.2638	0.2822	0.3052	0.2388	0.257	0.8428	0.8077	0.403	0.4048	0.6985	0.6686	0.5571
	32	32_PAT_U_PRE	Urine	4.42675	1:20	88.5351			D	0.4341	0.4043	0.4237	0.2451	0.2732	0.512	0.4722	0.6281	0.6186	0.6067	0.5345	0.546
	32	32_PAT_U_POST	Urine	2.64958	1:20	52.9916			E	0.7186	0.6755	0.699	0.4761	0.5199	0.5151	0.4626	0.9336	0.9278	0.4234	0.3761	0.967
	32	32_PAT_U_POD0	Urine	4.8695	1:20	97.3901			F	1.2139	1.177	1.1892	0.3526	0.3602	0.4714	0.4505	0.5957	0.5601	0.3196	0.2989	0.9192
	32	32_PAT_U_POD1	Urine	7.03252	1:20	140.65			G	1.6532	1.7033	1.7195	0.5019	0.537	0.3395	0.3446	0.4372	0.435	0.7569	0.6626	0.6972
	32	32_PAT_U_POD2	Urine	4.4223	1:20	88.446			H	2.3363	2.5105	2.6795	0.4189	0.444	0.9179	0.8016	0.5908	0.6569	0.7458	0.7235	0.6645
	33	33_PAT_U_PRE	Urine	14.1001	1:20	282.002
	33	33_PAT_U_POST	Urine	2.05049	1:20	41.0098
	33	33_PAT_U_POD0	Urine	3.94309	1:20	78.8618
	33	33_PAT_U_POD1	Urine	4.94843	1:20	98.9686
	33	33_PAT_U_POD2	Urine	7.94394	1:20	158.879
	34	34_PAT_U_PRE	Urine	11.9348	1:20	238.697
	34	34_PAT_U_POD0	Urine	3.76091	1:20	75.2182
	34	34_PAT_U_POD1	Urine	3.6008	1:20	72.016
	34	34_PAT_U_POD2	Urine	12.3514	1:20	247.029
	35	35_PAT_U_PRE	Urine	5.16634	1:20	103.327
	35	35_PAT_U_POST	Urine	2.60272	1:20	52.0544
	35	35_PAT_U_POD0	Urine	3.96274	1:20	79.2548

## Sheet: Plate 6
	Group	Sample ID	Sample type	Measured conc. ng/mL	Dilution factor	Real conc. ng/ml	Comment
	35	35_PAT_U_POD1	Urine	4.71614	1:20	94.3227			Plate Layout
	35	35_PAT_U_POD2	Urine	5.98623	1:20	119.725				1	2	3	4	5	6	7	8	9	10	11	12
	36	36_PAT_U_PRE	Urine	6.77068	1:20	135.414			A	Stock	Stock	Stock	Blank	Blank	37_PAT_U_PRE	37_PAT_U_PRE	38_PAT_U_POD1	38_PAT_U_POD1	40-PAT-U-POD0	40-PAT-U-POD0	14_PAT_U_POD3
	36	36_PAT_U_POD0	Urine	3.69564	1:20	73.9128			B	STD 1	STD 1	STD 1	IA Ctrl	IA Ctrl	37_PAT_U_POST	37_PAT_U_POST	38_PAT_U_POD2	38_PAT_U_POD2	40-PAT-U-POD1	40-PAT-U-POD1	14_PAT_U_POD3
	36	36_PAT_U_POD1	Urine	4.06978	1:20	81.3956			C	STD 2	STD 2	STD 2	35_PAT_U_POD1	35_PAT_U_POD1	37_PAT_U_POD0	37_PAT_U_POD0	39-PAT-U-PRE	39-PAT-U-PRE	18_PAT_U_POD2	18_PAT_U_POD2	20_PAT_U_POD3
	36	36_PAT_U_POD2	Urine	7.35903	1:20	147.181			D	STD 3	STD 3	STD 3	35_PAT_U_POD2	35_PAT_U_POD2	37_PAT_U_POD1	37_PAT_U_POD1	39_PAT_U_POD0	39_PAT_U_POD0	12_PAT_U_PRE	12_PAT_U_PRE	20_PAT_U_POD3
	37	37_PAT_U_PRE	Urine	15.3986	1:20	307.972			E	STD 4	STD 4	STD 4	36_PAT_U_PRE	36_PAT_U_PRE	37_PAT_U_POD2	37_PAT_U_POD2	39_PAT_U_POD1	39_PAT_U_POD1	12_PAT_U_POST	12_PAT_U_POST	22_PAT_U_POD3
	37	37_PAT_U_POST	Urine	6.81439	1:20	136.288			F	STD 5	STD 5	STD 5	36_PAT_U_POD0	36_PAT_U_POD0	38_PAT_U_PRE	38_PAT_U_PRE	39_PAT_U_POD2	39_PAT_U_POD2	12_PAT_U_POD3	12_PAT_U_POD3	22_PAT_U_POD3
	37	37_PAT_U_POD0	Urine	10.9113	1:20	218.227			G	STD 6	STD 6	STD 6	36_PAT_U_POD1	36_PAT_U_POD1	38_PAT_U_POST	38_PAT_U_POST	40-PAT-U-PRE	40-PAT-U-PRE	05_PAT_U_POD3	05_PAT_U_POD3	28_PAT_U_POD3
	37	37_PAT_U_POD1	Urine	9.94677	1:20	198.935			H	Diluent	Diluent	Diluent	36_PAT_U_POD2	36_PAT_U_POD2	38_PAT_U_POD0	38_PAT_U_POD0	40-PAT-U-POST	40-PAT-U-POST	06_PAT_U_POD3	06_PAT_U_POD3	28_PAT_U_POD3
	37	37_PAT_U_POD2	Urine	6.53853	1:20	130.771
	38	38_PAT_U_PRE	Urine	18.5083	1:20	370.166
	38	38_PAT_U_POST	Urine	2.68107	1:20	53.6215			Abs
	38	38_PAT_U_POD0	Urine	6.83645	1:20	136.729			<>	1	2	3	4	5	6	7	8	9	10	11	12
	38	38_PAT_U_POD1	Urine	8.651	1:20	173.02			A	0.3131	0.2547	0.2141	0.0437	0.0404	0.3695	0.3372	0.511	0.4787	0.5215	0.4997	0.4495
	38	38_PAT_U_POD2	Urine	6.67665	1:20	133.533			B	0.255	0.2597	0.2716	0.3454	0.3439	0.5877	0.575	0.5484	0.6309	0.6289	0.5632	0.4719
	39	39-PAT-U-PRE	Urine	9.31178	1:20	186.236			C	0.3633	0.3129	0.3909	0.7627	0.746	0.4282	0.4271	0.4577	0.486	0.3887	0.3357	0.7711
	39	39_PAT_U_POD0	Urine	8.04593	1:20	160.919			D	0.4154	0.5179	0.5311	0.6396	0.6335	0.4601	0.4451	0.5326	0.5057	0.2761	0.2732	0.6947
	39	39_PAT_U_POD1	Urine	12.0135	1:20	240.27			E	0.6521	0.8318	0.9701	0.6052	0.5627	0.5901	0.6065	0.3909	0.4173	0.8407	0.7586	0.4078
	39	39_PAT_U_POD2	Urine	12.3645	1:20	247.29			F	0.9522	1.315	1.4477	0.9009	0.8927	0.3269	0.3205	0.3906	0.4044	0.613	0.573	0.4293
	40	40-PAT-U-PRE	Urine	8.85889	1:20	177.178			G	1.6955	2.0134	2.0186	0.917	0.7587	1.0941	1.1363	0.5024	0.4721	0.4021	0.3971	0.4046
	40	40-PAT-U-POST	Urine	11.5546	1:20	231.091			H	2.0297	3.0461	2.8031	0.5707	0.5321	0.5942	0.5659	0.4166	0.4101	0.4891	0.4956	0.3934
	40	40-PAT-U-POD0	Urine	8.2492	1:20	164.984
	40	40-PAT-U-POD1	Urine	6.57394	1:20	131.479
	18	18_PAT_U_POD2	Urine	14.6716	1:20	293.432
	12	12_PAT_U_PRE	Urine	28.3757	1:20	567.515
	12	12_PAT_U_POST	Urine	4.346	1:20	86.9199

## Sheet: All data
	Patient	Patient ID	8-hydroxy (ng/mL)
	1	01_PAT_U_PRE	156.565
	1	01_PAT_U_POST	69.2581
	1	01_PAT_U_POD0	259.43
	1	01_PAT_U_POD1	101.657
	1	01_PAT_U_POD2	106.366
	2	02-PAT-U-PRE	138.644
	2	02-PAT-U-POST	299.882
	2	02-PAT-U-POD0	206.877
	2	02-PAT-U-POD1	151.792
	3	03-PAT-U-PRE	280.721
	3	03-PAT-U-POST	196.205
	3	03-PAT-U-POD0	122.27
	3	03-PAT-U-POD1	166.181
	3	03-PAT-U-POD2	82.8595
	4	04_PAT_U_PRE	83.2176
	4	04_PAT_U_POD0	138.57
	4	04_PAT_U_POD1	60.786
	4	04_PAT_U_POD2	130.786
	5	05-PAT-U-PRE	160.698
	5	05-PAT-U-POST	193.444
	5	05-PAT-U-POD0	49.2227
	5	05-PAT-U-POD1	251.309
	5	05-PAT-U-POD2	137.865
	6	06_PAT_U_PRE	188.045
	6	06_PAT_U_POST	39.3965
	6	06_PAT_U_POD0	91.525
	6	06_PAT_U_POD1	113.765
	6	06_PAT_U_POD2	137.84
	7	07-PAT-U-PRE	196.373
	7	07-PAT-U-POD0	90.4895
	7	07-PAT-U-POD1	120.55
	7	07-PAT-U-POD2	98.9219
	8	08-PAT-U-PRE	126.542
	8	08-PAT-U-POD0	64.2114
	8	08-PAT-U-POD1	93.9304
	8	08-PAT-U-POD2	106.847
	9	09_PAT_U_PRE	195.98
	9	09_PAT_U_POST	168.123
	9	09_PAT_U_POD0	225.908
	9	09_PAT_U_POD1	200.607
	9	09_PAT_U_POD2	112.564
	10	10_PAT_U_PRE	283.364
	10	10_PAT_U_POD0	172.554
	10	10_PAT_U_POD1	121.198
	10	10_PAT_U_POD2	145.733
	11	11_PAT_U_PRE	195.95
	11	11_PAT_U_POST	42.5561
	11	11_PAT_U_POD0	118.923
	11	11_PAT_U_POD1	157.439
	11	11_PAT_U_POD2	195.358
	12	12_PAT_U_PRE	567.515
	12	12_PAT_U_POST	86.9199
	12	12_PAT_U_POD0	199.762
	12	12_PAT_U_POD1	58.198
	12	12_PAT_U_POD2	130.208
	13	13_PAT_U_PRE	456.107
	13	13_PAT_U_POST	146.292
	13	13_PAT_U_POD0	392.146
	13	13_PAT_U_POD1	224.288
	13	13_PAT_U_POD2	172.619
	14	14_PAT_U_PRE	275.514
	14	14_PAT_U_POST	272.708
	14	14_PAT_U_POD0	107.326
	14	14_PAT_U_POD1	132.81
	14	14_PAT_U_POD2	104.879
	15	15_PAT_U_PRE	165.627
	15	15_PAT_U_POD0	135.542
	15	15_PAT_U_POD1	86.7263
	15	15_PAT_U_POD2	145.134
	16	16_PAT_U_POST	48.167
	16	16_PAT_U_POD0	134.18
	16	16_PAT_U_POD1	108.939
	16	16_PAT_U_POD2	154.445
	17	17_PAT_U_PRE	151.555
	17	17_PAT_U_POST	89.9154
	17	17_PAT_U_POD0	84.7158
	17	17_PAT_U_POD1	283.712
	17	17_PAT_U_POD2	303.959
	18	18_PAT_U_PRE	229.054
	18	18_PAT_U_POD0	117.25
	18	18_PAT_U_POD1	76.724
	18	18_PAT_U_POD2	293.432
	19	19_PAT_U_PRE	180.089
	19	19_PAT_U_POST	45.9055
	19	19_PAT_U_POD0	47.8062
	19	19_PAT_U_POD1	79.3696
	19	19_PAT_U_POD2	124.459
	20	20_PAT_U_PRE	209.781
	20	20_PAT_U_POST	161.692
	20	20_PAT_U_POD0	457.366
	20	20_PAT_U_POD1	192.494
	20	20_PAT_U_POD2	120.697
	21	21-PAT-U-PRE	212.847
	21	21-PAT-U-POD0	245.844
	21	21-PAT-U-POD1	116.787
	21	21-PAT-U-POD2	106.822
	22	22_PAT_U_PRE	264.258
	22	22_PAT_U_POST	81.2949
	22	22_PAT_U_POD0	99.0254
	22	22_PAT_U_POD1	113.179
	22	22_PAT_U_POD2	143.566
	23	23_PAT_U_PRE	183.7
	23	23_PAT_U_POST	46.2285
	23	23_PAT_U_POD0	95.7852
	23	23_PAT_U_POD1	107.87
	23	23_PAT_U_POD2	181.759
	24	24_PAT_U_PRE	202.019
	24	24_PAT_U_POST	45.5167
	24	24_PAT_U_POD0	154.642
	24	24_PAT_U_POD1	195.083
	24	24_PAT_U_POD2	167.131
	25	25-PAT-U-PRE	112.098
	25	25-PAT-U-POD1	129.476
	25	25-PAT-U-POD2	110.807
	26	26_PAT_U_PRE	177.907
	26	26_PAT_U_POST	63.4003
	26	26_PAT_U_POD0	122.006
	26	26_PAT_U_POD1	119.517
	26	26_PAT_U_POD2	56.7581
	27	27_PAT_U_PRE	127.361
	27	27_PAT_U_POD0	70.9293
	27	27_PAT_U_POD1	55.3008
	27	27_PAT_U_POD2	96.3674
	28	28-PAT-U-PRE	270.124
	28	28-PAT-U-POST	195.452
	28	28-PAT-U-POD0	382.289
	28	28-PAT-U-POD1	342.356
	28	28-PAT-U-POD2	117.835
	29	29_PAT_U_PRE	188.526
	29	29_PAT_U_POD0	111.57
	29	29_PAT_U_POD1	142.736
	29	29_PAT_U_POD2	116.269
	30	30-PAT-U-PRE	204.917
	30	30-PAT-U-POST	62.0799
	30	30-PAT-U-POD0	119.683
	30	30-PAT-U-POD1	120.726
	30	30-PAT-U-POD2	130.49
	31	31_PAT_U_PRE	201.194
	31	31_PAT_U_POST	58.862
	31	31_PAT_U_POD0	51.7017
	31	31_PAT_U_POD1	158.452
	31	31_PAT_U_POD2	156.55
	32	32_PAT_U_PRE	88.5351
	32	32_PAT_U_POST	52.9916
	32	32_PAT_U_POD0	97.3901
	32	32_PAT_U_POD1	140.65
	32	32_PAT_U_POD2	88.446
	33	33_PAT_U_PRE	282.002
	33	33_PAT_U_POST	41.0098
	33	33_PAT_U_POD0	78.8618
	33	33_PAT_U_POD1	98.9686
	33	33_PAT_U_POD2	158.879
	34	34_PAT_U_PRE	238.697
	34	34_PAT_U_POD0	75.2182
	34	34_PAT_U_POD1	72.016
	34	34_PAT_U_POD2	247.029
	35	35_PAT_U_PRE	103.327
	35	35_PAT_U_POST	52.0544
	35	35_PAT_U_POD0	79.2548
	35	35_PAT_U_POD1	94.3227
	35	35_PAT_U_POD2	119.725
	36	36_PAT_U_PRE	135.414
	36	36_PAT_U_POD0	73.9128
	36	36_PAT_U_POD1	81.3956
	36	36_PAT_U_POD2	147.181
	37	37_PAT_U_PRE	307.972
	37	37_PAT_U_POST	136.288
	37	37_PAT_U_POD0	218.227
	37	37_PAT_U_POD1	198.935
	37	37_PAT_U_POD2	130.771
	38	38_PAT_U_PRE	370.166
	38	38_PAT_U_POST	53.6215
	38	38_PAT_U_POD0	136.729
	38	38_PAT_U_POD1	173.02
	38	38_PAT_U_POD2	133.533
	39	39-PAT-U-PRE	186.236
	39	39_PAT_U_POD0	160.919
	39	39_PAT_U_POD1	240.27
	39	39_PAT_U_POD2	247.29
	40	40-PAT-U-PRE	177.178
	40	40-PAT-U-POST	231.091
	40	40-PAT-U-POD0	164.984
	40	40-PAT-U-POD1	131.479
