# Supplementary material for: Surgical Timing, Preoperative Oxygenation, and Sex Are Associated with Oxidative Stress and α1-Microglobulin Response in Neonatal Open-Heart Surgery
Source: Med Sci (Basel). 2026 Jul 21;14(3):408. doi: 10.3390/medsci14030408 (PMC13413804; doi:10.3390/medsci14030408)
Supplement: Supplementary file 1 [file medsci-14-00408-s001.zip › Table S2. 8-isoprostane raw and summary data.xlsx]

## Sheet: Plate 1
	Group	Sample ID	Sample type	Measured conc. pg/mL	Dilution factor	Real conc. pg/ml	Comment
	1	01_PAT_U_PRE	urine	87.8944	1/4	351.578			Plate Layout
	1	01_PAT_U_POST	urine	27.0092	1/4	108.037				1	2	3	4	5	6	7	8	9	10	11	12
	1	01_PAT_U_POD0	urine	14.4179	1/4	57.6717			A	blank	blank	01_PAT_U_PRE	01_PAT_U_PRE	02-PAT-U-POD1	02-PAT-U-POD1	04_PAT_U_POD1	04_PAT_U_POD1	06_PAT_U_POST	06_PAT_U_POST	08-PAT-U-PRE	08-PAT-U-PRE
	1	01_PAT_U_POD1	urine	5.03285	1/4	20.1314	Re-run		B	STD 1	STD 1	01_PAT_U_POST	01_PAT_U_POST	03-PAT-U-PRE	03-PAT-U-PRE	04_PAT_U_POD2	04_PAT_U_POD2	06_PAT_U_POD0	06_PAT_U_POD0	08-PAT-U-POD0	08-PAT-U-POD0
	1	01_PAT_U_POD2	urine	6.86903	1/4	27.4761	Re-run		C	STD 2	STD 2	01_PAT_U_POD0	01_PAT_U_POD0	03-PAT-U-POST	03-PAT-U-POST	05-PAT-U-PRE	05-PAT-U-PRE	06_PAT_U_POD1	06_PAT_U_POD1	08-PAT-U-POD1	08-PAT-U-POD1
	2	02-PAT-U-PRE	urine	76.7294	1/4	306.918			D	STD 3	STD 3	01_PAT_U_POD1	01_PAT_U_POD1	03-PAT-U-POD0	03-PAT-U-POD0	05-PAT-U-POST	05-PAT-U-POST	06_PAT_U_POD2	06_PAT_U_POD2	08-PAT-U-POD2	08-PAT-U-POD2
	2	02-PAT-U-POST	urine	81.8721	1/4	327.489			E	STD 4	STD 4	01_PAT_U_POD2	01_PAT_U_POD2	03-PAT-U-POD1	03-PAT-U-POD1	05-PAT-U-POD0	05-PAT-U-POD0	07-PAT-U-PRE	07-PAT-U-PRE	09_PAT_U_PRE	09_PAT_U_PRE
	2	02-PAT-U-POD0	urine	135.51	1/4	542.04			F	STD 5	STD 5	02-PAT-U-PRE	02-PAT-U-PRE	03-PAT-U-POD2	03-PAT-U-POD2	05-PAT-U-POD1	05-PAT-U-POD1	07-PAT-U-POD0	07-PAT-U-POD0	09_PAT_U_POST	09_PAT_U_POST
	2	02-PAT-U-POD1	urine	62.3287	1/4	249.315			G	STD 6	STD 6	02-PAT-U-POST	02-PAT-U-POST	04_PAT_U_PRE	04_PAT_U_PRE	05-PAT-U-POD2	05-PAT-U-POD2	07-PAT-U-POD1	07-PAT-U-POD1	09_PAT_U_POD0	09_PAT_U_POD0
	3	03-PAT-U-PRE	urine	72.4928	1/4	289.971			H	STD 7	STD 7	02-PAT-U-POD0	02-PAT-U-POD0	04_PAT_U_POD0	04_PAT_U_POD0	06_PAT_U_PRE	06_PAT_U_PRE	07-PAT-U-POD2	07-PAT-U-POD2	09_PAT_U_POD1	09_PAT_U_POD1
	3	03-PAT-U-POST	urine	26.4895	1/4	105.958
	3	03-PAT-U-POD0	urine	38.6419	1/4	154.568
	3	03-PAT-U-POD1	urine	54.5218	1/4	218.087			Absorbance
	3	03-PAT-U-POD2	urine	24.8343	1/4	99.3374			<>	1	2	3	4	5	6	7	8	9	10	11	12
	4	04_PAT_U_PRE	urine	88.8594	1/4	355.438			A	0.0672	0.0768	0.9206	0.8827	0.9376	0.9561	1.0243	1.0311	1.0285	1.0389	0.8658	0.8336
	4	04_PAT_U_POD0	urine	84.9955	1/4	339.982			B	0.2008	0.1647	1.0141	1.0264	0.9127	0.9437	0.9723	0.9751	0.9803	0.991	0.943	0.8505
	4	04_PAT_U_POD1	urine	23.8119	1/4	95.2475			C	0.3964	0.3919	1.0225	1.0787	1.0086	1.0343	0.9087	0.9658	0.9446	0.9486	0.9217	0.8358
	4	04_PAT_U_POD2	urine	48.5764	1/4	194.306			D	0.5229	0.5493	1.0602	1.0906	0.9876	1.0012	0.8761	0.8854	0.9012	0.8606	0.9023	0.8585
	5	05-PAT-U-PRE	urine	67.4957	1/4	269.983			E	0.8628	0.936	1.0685	1.0722	0.9766	0.9471	0.9535	1.0054	0.872	0.9102	0.8185	0.7578
	5	05-PAT-U-POST	urine	100.848	1/4	403.393			F	0.9099	0.9919	0.9556	0.8858	1.0096	1.041	0.905	0.9033	0.9295	1.0085	0.8868	0.82
	5	05-PAT-U-POD0	urine	45.7601	1/4	183.04			G	1.0326	1.1032	0.9274	0.8962	0.8821	0.918	0.968	0.9875	0.9795	0.9597	0.9004	0.7985
	5	05-PAT-U-POD1	urine	86.3953	1/4	345.581			H	1.1177	1.0751	0.8256	0.835	0.9291	0.8839	0.7326	0.7574	0.9225	0.9831	0.9088	0.7916
	5	05-PAT-U-POD2	urine	46.5881	1/4	186.353
	6	06_PAT_U_PRE	urine	207.627	1/4	830.509
	6	06_PAT_U_POST	urine	21.287	1/4	85.148			Standards with Absorbance % >100% were excluded
	6	06_PAT_U_POD0	urine	42.7726	1/4	171.09
	6	06_PAT_U_POD1	urine	62.4615	1/4	249.846
	6	06_PAT_U_POD2	urine	100.752	1/4	403.01
	7	07-PAT-U-PRE	urine	94.3379	1/4	377.352
	7	07-PAT-U-POD0	urine	50.9115	1/4	203.646
	7	07-PAT-U-POD1	urine	50.6118	1/4	202.447
	7	07-PAT-U-POD2	urine	59.1937	1/4	236.775
	8	08-PAT-U-PRE	urine	121.575	1/4	486.301
	8	08-PAT-U-POD0	urine	90.8634	1/4	363.454
	8	08-PAT-U-POD1	urine	102.128	1/4	408.513
	8	08-PAT-U-POD2	urine	101.072	1/4	404.287
	9	09_PAT_U_PRE	urine	168.74	1/4	674.96
	9	09_PAT_U_POST	urine	119.007	1/4	476.027
	9	09_PAT_U_POD0	urine	121.75	1/4	487
	9	09_PAT_U_POD1	urine	121.227	1/4	484.906

## Sheet: Plate 2
	Group	Sample ID	Sample type	Measured conc. pg/mL	Dilution factor	Real conc. pg/ml	Comment
	9	09_PAT_U_POD2	Urine	23.5031	1/4	94.0123			Plate Layout
	10	10_PAT_U_PRE	Urine	206.363	1/4	825.45				1	2	3	4	5	6	7	8	9	10	11	12
	10	10_PAT_U_POD0	Urine	155.865	1/4	623.461			A	blank	blank	IA control	IA control	11_PAT_U_POD0	11_PAT_U_POD0	13_PAT_U_PRE	13_PAT_U_PRE	14_PAT_U_POD1	14_PAT_U_POD1	16_PAT_U_POD1	16_PAT_U_POD1
	10	10_PAT_U_POD1	Urine	64.27	1/4	257.08			B	STD 1	STD 1	09_PAT_U_POD2	09_PAT_U_POD2	11_PAT_U_POD1	11_PAT_U_POD1	13_PAT_U_POST	13_PAT_U_POST	14_PAT_U_POD2	14_PAT_U_POD2	16_PAT_U_POD2	16_PAT_U_POD2
	10	10_PAT_U_POD2	Urine	89.3422	1/4	357.369			C	STD 2	STD 2	10_PAT_U_PRE	10_PAT_U_PRE	11_PAT_U_POD2	11_PAT_U_POD2	13_PAT_U_POD0	13_PAT_U_POD0	15_PAT_U_PRE	15_PAT_U_PRE	17_PAT_U_PRE	17_PAT_U_PRE
	11	11_PAT_U_PRE	Urine	118.15	1/4	472.599			D	STD 3	STD 3	10_PAT_U_POD0	10_PAT_U_POD0	12_PAT_U_PRE	12_PAT_U_PRE	13_PAT_U_POD1	13_PAT_U_POD1	15_PAT_U_POD0	15_PAT_U_POD0	17_PAT_U_POST	17_PAT_U_POST
	11	11_PAT_U_POST	Urine	91.1952	1/4	364.781			E	STD 4	STD 4	10_PAT_U_POD1	10_PAT_U_POD1	12_PAT_U_POST	12_PAT_U_POST	13_PAT_U_POD2	13_PAT_U_POD2	15_PAT_U_POD1	15_PAT_U_POD1	17_PAT_U_POD0	17_PAT_U_POD0
	11	11_PAT_U_POD0	Urine	84.1691	1/4	336.676			F	STD 5	STD 5	10_PAT_U_POD2	10_PAT_U_POD2	12_PAT_U_POD0	12_PAT_U_POD0	14_PAT_U_PRE	14_PAT_U_PRE	15_PAT_U_POD2	15_PAT_U_POD2	17_PAT_U_POD1	17_PAT_U_POD1
	11	11_PAT_U_POD1	Urine	109.164	1/4	436.656			G	STD 6	STD 6	11_PAT_U_PRE	11_PAT_U_PRE	12_PAT_U_POD1	12_PAT_U_POD1	14_PAT_U_POST	14_PAT_U_POST	16_PAT_U_POST	16_PAT_U_POST	17_PAT_U_POD2	17_PAT_U_POD2
	11	11_PAT_U_POD2	Urine	141.888	1/4	567.552			H	STD 7	STD 7	11_PAT_U_POST	11_PAT_U_POST	12_PAT_U_POD2	12_PAT_U_POD2	14_PAT_U_POD0	14_PAT_U_POD0	16_PAT_U_POD0	16_PAT_U_POD0	18_PAT_U_PRE	18_PAT_U_PRE
	12	12_PAT_U_PRE	Urine	253.963	1/4	1015.85
	12	12_PAT_U_POST	Urine	59.8366	1/4	239.346
	12	12_PAT_U_POD0	Urine	167.408	1/4	669.633			Absorbance
	12	12_PAT_U_POD1	Urine	35.593	1/4	142.372			<>	1	2	3	4	5	6	7	8	9	10	11	12
	12	12_PAT_U_POD2	Urine	85.6451	1/4	342.58			A	0.0459	0.0479	1.3829	1.3195	1.4711	1.4446	1.0549	1.2021	1.5808	1.487	1.2958	1.4034
	13	13_PAT_U_PRE	Urine	302.766	1/4	1211.06			B	0.2985	0.2782	1.598	1.5939	1.4482	1.3697	1.2827	1.4916	1.4742	1.5614	1.4603	1.3524
	13	13_PAT_U_POST	Urine	120.98	1/4	483.922			C	0.6986	0.6977	1.2681	1.2323	1.3471	1.3538	1.2043	1.2353	1.2287	1.2681	1.3151	1.1976
	13	13_PAT_U_POD0	Urine	228.361	1/4	913.443			D	0.9623	0.9132	1.306	1.3483	1.123	1.25	1.3535	1.3709	1.2148	1.1569	1.3187	1.3576
	13	13_PAT_U_POD1	Urine	135.051	1/4	540.203			E	1.4564	1.4523	1.5068	1.4928	1.5042	1.5149	1.2047	1.2807	1.4868	1.4155	1.4397	1.4696
	13	13_PAT_U_POD2	Urine	211.674	1/4	846.695			F	1.4884	1.5106	1.4736	1.4212	1.3237	1.2935	1.1441	1.1533	1.3086	1.4464	1.3319	1.2929
	14	14_PAT_U_PRE	Urine	285.12	1/4	1140.48			G	1.6451	1.6374	1.3994	1.3852	1.5052	1.6264	1.1254	1.1643	1.4883	1.4431	1.4091	1.3177
	14	14_PAT_U_POST	Urine	288.427	1/4	1153.71			H	1.6448	1.8008	1.512	1.3754	1.4215	1.4882	1.5216	1.6607	1.4021	1.3946	1.1603	1.2511
	14	14_PAT_U_POD0	Urine	25.3861	1/4	101.544
	14	14_PAT_U_POD1	Urine	49.0671	1/4	196.268
	14	14_PAT_U_POD2	Urine	56.1399	1/4	224.559			Standards with Absorbance % >100% were excluded
	15	15_PAT_U_PRE	Urine	207.63	1/4	830.522
	15	15_PAT_U_POD0	Urine	254.479	1/4	1017.92
	15	15_PAT_U_POD1	Urine	87.4756	1/4	349.902
	15	15_PAT_U_POD2	Urine	126.352	1/4	505.407
	16	16_PAT_U_POST	Urine	80.341	1/4	321.364
	16	16_PAT_U_POD0	Urine	114.855	1/4	459.422
	16	16_PAT_U_POD1	Urine	142.388	1/4	569.552
	16	16_PAT_U_POD2	Urine	110.551	1/4	442.203
	17	17_PAT_U_PRE	Urine	202.062	1/4	808.248
	17	17_PAT_U_POST	Urine	149.196	1/4	596.783
	17	17_PAT_U_POD0	Urine	85.7437	1/4	342.975
	17	17_PAT_U_POD1	Urine	165.013	1/4	660.051
	17	17_PAT_U_POD2	Urine	134.36	1/4	537.441
	18	18_PAT_U_PRE	Urine	239.001	1/4	956.005

## Sheet: Plate 3
	Patient	Sample ID	Sample type	Measured conc. pg/mL	Dilution factor	Real conc. pg/ml	Comment
	18	18_PAT_U_POD0	urine		1/4		Outside of STD curve		Plate Layout
	18	18_PAT_U_POD1	urine	6.72345	1/4	26.8938	Outside of STD curve			1	2	3	4	5	6	7	8	9	10	11	12
	18	18_PAT_U_POD2	urine	117.72	1/4	470.88			A	blank	blank	IA control	IA control	19_PAT_U_POD2	19_PAT_U_POD2	21-PAT-U-POD1	21-PAT-U-POD1	23_PAT_U_POST	23_PAT_U_POST	24_PAT_U_POD2	24_PAT_U_POD2
	19	19_PAT_U_PRE	urine	113.447	1/4	453.786			B	STD 1	STD 1	18_PAT_U_POD0	18_PAT_U_POD0	20_PAT_U_PRE	20_PAT_U_PRE	21-PAT-U-POD2	21-PAT-U-POD2	23_PAT_U_POD0	23_PAT_U_POD0	25-PAT-U-PRE	25-PAT-U-PRE
	19	19_PAT_U_POST	urine	22.873	1/4	91.492			C	STD 2	STD 2	18_PAT_U_POD1	18_PAT_U_POD1	20_PAT_U_POST	20_PAT_U_POST	22_PAT_U_PRE	22_PAT_U_PRE	23_PAT_U_POD1	23_PAT_U_POD1	25-PAT-U-POD1	25-PAT-U-POD1
	19	19_PAT_U_POD0	urine	14.2047	1/4	56.8188			D	STD 3	STD 3	18_PAT_U_POD2	18_PAT_U_POD2	20_PAT_U_POD0	20_PAT_U_POD0	22_PAT_U_POST	22_PAT_U_POST	23_PAT_U_POD2	23_PAT_U_POD2	25-PAT-U-POD2	25-PAT-U-POD2
	19	19_PAT_U_POD1	urine	35.5163	1/4	142.065			E	STD 4	STD 4	19_PAT_U_PRE	19_PAT_U_PRE	20_PAT_U_POD1	20_PAT_U_POD1	22_PAT_U_POD0	22_PAT_U_POD0	24_PAT_U_PRE	24_PAT_U_PRE	26_PAT_U_PRE	26_PAT_U_PRE
	19	19_PAT_U_POD2	urine	5.96739	1/4	23.8696	Outside of STD curve		F	STD 5	STD 5	19_PAT_U_POST	19_PAT_U_POST	20_PAT_U_POD2	20_PAT_U_POD2	22_PAT_U_POD1	22_PAT_U_POD1	24_PAT_U_POST	24_PAT_U_POST	26_PAT_U_POST	26_PAT_U_POST
	20	20_PAT_U_PRE	urine	14.0721	1/4	56.2885			G	STD 6	STD 6	19_PAT_U_POD0	19_PAT_U_POD0	21-PAT-U-PRE	21-PAT-U-PRE	22_PAT_U_POD2	22_PAT_U_POD2	24_PAT_U_POD0	24_PAT_U_POD0	26_PAT_U_POD0	26_PAT_U_POD0
	20	20_PAT_U_POST	urine	51.8734	1/4	207.493			H	STD 7	STD 7	19_PAT_U_POD1	19_PAT_U_POD1	21-PAT-U-POD0	21-PAT-U-POD0	23_PAT_U_PRE	23_PAT_U_PRE	24_PAT_U_POD1	24_PAT_U_POD1	26_PAT_U_POD1	26_PAT_U_POD1
	20	20_PAT_U_POD0	urine	87.3159	1/4	349.264
	20	20_PAT_U_POD1	urine	30.4196	1/4	121.678
	20	20_PAT_U_POD2	urine	31.1286	1/4	124.514			Absorbance
	21	21-PAT-U-PRE	urine	81.297	1/4	325.188			<>	1	2	3	4	5	6	7	8	9	10	11	12
	21	21-PAT-U-POD0	urine	43.8779	1/4	175.511			A	0.0456	0.0398	1.3423	1.2879	1.4868	1.5231	1.3621	1.4021	1.628	1.6786	1.5339	1.2964
	21	21-PAT-U-POD1	urine	48.8808	1/4	195.523			B	0.2115	0.2331	1.5598	1.5807	1.5906	1.3696	1.4695	1.474	1.5264	1.5601	1.3664	1.2602
	21	21-PAT-U-POD2	urine	16.8539	1/4	67.4157			C	0.517	0.5452	1.501	1.5042	1.418	1.3306	1.0785	1.1607	1.3587	1.4166	1.2616	1.2541
	22	22_PAT_U_PRE	urine	174.428	1/4	697.711			D	0.7907	0.7515	1.2382	1.209	1.2822	1.2949	1.5236	1.4397	1.2426	1.2455	1.3413	1.2919
	22	22_PAT_U_POST	urine	13.5591	1/4	54.2365			E	1.2884	1.2289	1.2315	1.2331	1.5029	1.3618	1.3213	1.4015	1.284	1.2367	1.1872	1.1976
	22	22_PAT_U_POD0	urine	56.9022	1/4	227.609			F	1.3786	1.3784	1.4816	1.4264	1.4557	1.405	1.42	1.4366	1.3622	1.325	1.4402	1.3961
	22	22_PAT_U_POD1	urine	31.8574	1/4	127.43			G	1.4972	1.4902	1.4416	1.5178	1.3286	1.276	1.3426	1.3406	1.1919	1.2779	1.2816	1.3587
	22	22_PAT_U_POD2	urine	64.8202	1/4	259.281			H	1.6592	1.6179	1.4363	1.3999	1.3827	1.408	1.3176	1.3109	1.279	1.2671	1.1971	1.2819
	23	23_PAT_U_PRE	urine	76.1755	1/4	304.702
	23	23_PAT_U_POST	urine		1/4	0	Outside of STD curve
	23	23_PAT_U_POD0	urine		1/4	0	Outside of STD curve		Standards with Absorbance % >100% were excluded
	23	23_PAT_U_POD1	urine	46.773	1/4	187.092
	23	23_PAT_U_POD2	urine	107.777	1/4	431.11
	24	24_PAT_U_PRE	urine	100.102	1/4	400.408
	24	24_PAT_U_POST	urine	64.0092	1/4	256.037
	24	24_PAT_U_POD0	urine	112.182	1/4	448.728
	24	24_PAT_U_POD1	urine	94.2683	1/4	377.073
	24	24_PAT_U_POD2	urine	36.5847	1/4	146.339
	25	25-PAT-U-PRE	urine	76.579	1/4	306.316
	25	25-PAT-U-POD1	urine	101.265	1/4	405.061
	25	25-PAT-U-POD2	urine	75.1801	1/4	300.72
	26	26_PAT_U_PRE	urine	133.602	1/4	534.41
	26	26_PAT_U_POST	urine	35.4982	1/4	141.993
	26	26_PAT_U_POD0	urine	73.6835	1/4	294.734
	26	26_PAT_U_POD1	urine	109.959	1/4	439.836

## Sheet: Plate 4
	Group	Sample ID	Sample type	Measured conc. pg/mL	Dilution factor	Real conc. pg/ml	Comment
	26	26_PAT_U_POD2	Urine	26.5156	1/3	79.5469			Plate Layout
	27	27_PAT_U_PRE	Urine	58.9928	1/3	176.978				1	2	3	4	5	6	7	8	9	10	11	12
	27	27_PAT_U_POD0	Urine	1.75628	1/3	5.26885	Re-run		A	blank	blank	IA control	IA control	28-PAT-U-POD0	28-PAT-U-POD0	30-PAT-U-POST	30-PAT-U-POST	31_PAT_U_POD2	31_PAT_U_POD2	33_PAT_U_POD0	33_PAT_U_POD0
	27	27_PAT_U_POD1	Urine	42.826	1/3	128.478			B	STD 1	STD 1	26_PAT_U_POD2	26_PAT_U_POD2	28-PAT-U-POD1	28-PAT-U-POD1	30-PAT-U-POD0	30-PAT-U-POD0	32_PAT_U_PRE	32_PAT_U_PRE	33_PAT_U_POD1	33_PAT_U_POD1
	27	27_PAT_U_POD2	Urine	51.7193	1/3	155.158			C	STD 2	STD 2	27_PAT_U_PRE	27_PAT_U_PRE	28-PAT-U-POD2	28-PAT-U-POD2	30-PAT-U-POD1	30-PAT-U-POD1	32_PAT_U_POST	32_PAT_U_POST	33_PAT_U_POD2	33_PAT_U_POD2
	28	28-PAT-U-PRE	Urine	164.968	1/3	494.905			D	STD 3	STD 3	27_PAT_U_POD0	27_PAT_U_POD0	29_PAT_U_PRE	29_PAT_U_PRE	30-PAT-U-POD2	30-PAT-U-POD2	32_PAT_U_POD0	32_PAT_U_POD0	34_PAT_U_PRE	34_PAT_U_PRE
	28	28-PAT-U-POST	Urine	179.019	1/3	537.058			E	STD 4	STD 4	27_PAT_U_POD1	27_PAT_U_POD1	29_PAT_U_POD0	29_PAT_U_POD0	31_PAT_U_PRE	31_PAT_U_PRE	32_PAT_U_POD1	32_PAT_U_POD1	34_PAT_U_POD0	34_PAT_U_POD0
	28	28-PAT-U-POD0	Urine	354.901	1/3	1064.7			F	STD 5	STD 5	27_PAT_U_POD2	27_PAT_U_POD2	29_PAT_U_POD1	29_PAT_U_POD1	31_PAT_U_POST	31_PAT_U_POST	32_PAT_U_POD2	32_PAT_U_POD2	34_PAT_U_POD1	34_PAT_U_POD1
	28	28-PAT-U-POD1	Urine	89.2535	1/3	267.761			G	STD 6	STD 6	28-PAT-U-PRE	28-PAT-U-PRE	29_PAT_U_POD2	29_PAT_U_POD2	31_PAT_U_POD0	31_PAT_U_POD0	33_PAT_U_PRE	33_PAT_U_PRE	34_PAT_U_POD2	34_PAT_U_POD2
	28	28-PAT-U-POD2	Urine	35.0545	1/3	105.164			H	STD 7	STD 7	28-PAT-U-POST	28-PAT-U-POST	30-PAT-U-PRE	30-PAT-U-PRE	31_PAT_U_POD1	31_PAT_U_POD1	33_PAT_U_POST	33_PAT_U_POST	35_PAT_U_PRE	35_PAT_U_PRE
	29	29_PAT_U_PRE	Urine	33.7829	1/3	101.349
	29	29_PAT_U_POD0	Urine	17.1108	1/3	51.3323
	29	29_PAT_U_POD1	Urine	31.492	1/3	94.476			Absorbance
	29	29_PAT_U_POD2	Urine	53.5117	1/3	160.535			<>	1	2	3	4	5	6	7	8	9	10	11	12
	30	30-PAT-U-PRE	Urine	95.2258	1/3	285.677			A	0.0422	0.0558	0.795	0.7827	0.6002	0.6405	1.1107	0.9721	0.9422	0.8804	0.9848	0.8533
	30	30-PAT-U-POST	Urine	1.96879	1/3	5.90638	Re-run		B	0.1684	0.1679	0.9947	0.9554	0.8376	0.8888	0.9212	0.9402	0.9149	0.8921	0.8589	0.9408
	30	30-PAT-U-POD0	Urine	48.2535	1/3	144.76			C	0.3708	0.4041	0.9108	0.9119	0.9436	0.9697	1.0554	0.9777	0.9734	0.975	0.8719	0.8436
	30	30-PAT-U-POD1	Urine	9.84312	1/3	29.5294			D	0.5677	0.5558	1.0428	1.0416	0.9613	0.9573	0.8996	0.953	0.9088	0.8781	0.6528	0.632
	30	30-PAT-U-POD2	Urine	50.6272	1/3	151.881			E	0.862	0.8291	0.8969	0.9852	0.9883	1.0063	0.9061	0.9599	0.9502	0.891	0.9271	0.8833
	31	31_PAT_U_PRE	Urine	47.0285	1/3	141.086			F	0.9211	0.9222	0.9091	0.9395	0.978	0.9503	1.055	1.0024	0.8832	0.9042	0.9463	0.9364
	31	31_PAT_U_POST	Urine	5.73577	1/3	17.2073	Re-run		G	1.0037	1.037	0.7873	0.7521	0.9013	0.9408	0.9957	1.0177	0.56	0.5508	0.8713	0.7671
	31	31_PAT_U_POD0	Urine	13.4548	1/3	40.3643			H	1.0598	0.9988	0.7955	0.7151	0.8236	0.8856	0.8305	0.8049	0.9588	0.9342	0.7878	0.8719
	31	31_PAT_U_POD1	Urine	123.001	1/3	369.002
	31	31_PAT_U_POD2	Urine	59.0215	1/3	177.065
	32	32_PAT_U_PRE	Urine	63.5746	1/3	190.724			Standards with Absorbance % >100% were excluded
	32	32_PAT_U_POST	Urine	26.8951	1/3	80.6853
	32	32_PAT_U_POD0	Urine	69.6354	1/3	208.906
	32	32_PAT_U_POD1	Urine	53.7616	1/3	161.285
	32	32_PAT_U_POD2	Urine	69.4819	1/3	208.446
	33	33_PAT_U_PRE	Urine	480.577	1/3	1441.73
	33	33_PAT_U_POST	Urine	40.0554	1/3	120.166
	33	33_PAT_U_POD0	Urine	54.6257	1/3	163.877
	33	33_PAT_U_POD1	Urine	65.7503	1/3	197.251
	33	33_PAT_U_POD2	Urine	93.0172	1/3	279.052
	34	34_PAT_U_PRE	Urine	319.496	1/3	958.488
	34	34_PAT_U_POD0	Urine	62.5712	1/3	187.713
	34	34_PAT_U_POD1	Urine	42.672	1/3	128.016
	34	34_PAT_U_POD2	Urine	121.8	1/3	365.4
	35	35_PAT_U_PRE	Urine	113.455	1/3	340.366

## Sheet: Plate 5
	Group	Sample ID	Sample type	Measured conc. pg/mL	Dilution factor	Real conc. pg/ml	Comment
	35	35_PAT_U_POST	Urine	64.6824	1/3	194.047			Plate Layout
	35	35_PAT_U_POD0	Urine	290.686	1/3	872.057				1	2	3	4	5	6	7	8	9	10	11	12
	35	35_PAT_U_POD1	Urine	334.395	1/3	1003.19			A	blank	blank	IA control	IA control	36_PAT_U_POD2	36_PAT_U_POD2	38_PAT_U_POD0	38_PAT_U_POD0	40-PAT-U-POST	40-PAT-U-POST	19_PAT_U_POD0	19_PAT_U_POD0
	35	35_PAT_U_POD2	Urine	413.129	1/3	1239.39			B	STD 1	STD 1	35_PAT_U_POST	35_PAT_U_POST	37_PAT_U_PRE	37_PAT_U_PRE	38_PAT_U_POD1	38_PAT_U_POD1	40-PAT-U-POD0	40-PAT-U-POD0	19_PAT_U_POD2	19_PAT_U_POD2
	36	36_PAT_U_PRE	Urine	588.335	1/3	1765.01			C	STD 2	STD 2	35_PAT_U_POD0	35_PAT_U_POD0	37_PAT_U_POST	37_PAT_U_POST	38_PAT_U_POD2	38_PAT_U_POD2	40-PAT-U-POD1	40-PAT-U-POD1	23_PAT_U_POST	23_PAT_U_POST
	36	36_PAT_U_POD0	Urine	431.74	1/3	1295.22			D	STD 3	STD 3	35_PAT_U_POD1	35_PAT_U_POD1	37_PAT_U_POD0	37_PAT_U_POD0	39-PAT-U-PRE	39-PAT-U-PRE	02-PAT-U-PRE	02-PAT-U-PRE	23_PAT_U_POD0	23_PAT_U_POD0
	36	36_PAT_U_POD1	Urine	521.551	1/3	1564.65			E	STD 4	STD 4	35_PAT_U_POD2	35_PAT_U_POD2	37_PAT_U_POD1	37_PAT_U_POD1	39_PAT_U_POD0	39_PAT_U_POD0	02-PAT-U-POST	02-PAT-U-POST	27_PAT_U_POD0	27_PAT_U_POD0
	36	36_PAT_U_POD2	Urine	399.203	1/3	1197.61			F	STD 5	STD 5	36_PAT_U_PRE	36_PAT_U_PRE	37_PAT_U_POD2	37_PAT_U_POD2	39_PAT_U_POD1	39_PAT_U_POD1	10_PAT_U_POD2	10_PAT_U_POD2	28-PAT-U-PRE	28-PAT-U-PRE
	37	37_PAT_U_PRE	Urine	1050.32	1/3	3150.95			G	STD 6	STD 6	36_PAT_U_POD0	36_PAT_U_POD0	38_PAT_U_PRE	38_PAT_U_PRE	39_PAT_U_POD2	39_PAT_U_POD2	11_PAT_U_PRE	11_PAT_U_PRE	30-PAT-U-POST	30-PAT-U-POST
	37	37_PAT_U_POST	Urine	373.46	1/3	1120.38			H	STD 7	STD 7	36_PAT_U_POD1	36_PAT_U_POD1	38_PAT_U_POST	38_PAT_U_POST	40-PAT-U-PRE	40-PAT-U-PRE	19_PAT_U_POST	19_PAT_U_POST	31_PAT_U_POST	31_PAT_U_POST
	37	37_PAT_U_POD0	Urine	507.011	1/3	1521.03
	37	37_PAT_U_POD1	Urine	263.965	1/3	791.896
	37	37_PAT_U_POD2	Urine	168.335	1/3	505.004			Absorbance
	38	38_PAT_U_PRE	Urine	736.841	1/3	2210.52			<>	1	2	3	4	5	6	7	8	9	10	11	12
	38	38_PAT_U_POST	Urine	68.8497	1/3	206.549			A	0.043	0.0387	1.2354	1.2397	1.3469	1.2239	1.1343	1.1778	1.2693	1.3122	1.2853	1.2718
	38	38_PAT_U_POD0	Urine	647.823	1/3	1943.47			B	0.4054	0.4804	1.5669	1.4985	1.0744	0.9233	1.2111	1.2304	1.3385	1.4735	1.228	1.2321
	38	38_PAT_U_POD1	Urine	515.787	1/3	1547.36			C	1.0226	1.056	1.3323	1.3748	1.2925	1.3091	1.2865	1.2233	1.319	1.3897	1.3187	1.4339
	38	38_PAT_U_POD2	Urine	452.433	1/3	1357.3			D	1.2267	1.1572	1.2956	1.3545	1.1547	1.296	1.1882	1.1657	1.0062	0.9366	1.2468	1.3173
	39	39-PAT-U-PRE	Urine	603.345	1/3	1810.03			E	1.5267	1.5167	1.2494	1.3051	1.4067	1.3368	1.2826	1.1982	0.9345	0.953	1.3062	1.3654
	39	39_PAT_U_POD0	Urine	478.832	1/3	1436.5			F	1.5502	1.5759	1.1739	1.1945	1.4584	1.4267	1.3504	1.3137	1.1373	1.1053	0.8918	0.8441
	39	39_PAT_U_POD1	Urine	323.444	1/3	970.331			G	1.5702	1.5674	1.3062	1.2269	1.1593	1.074	1.1421	1.2112	1.0058	0.968	1.2687	1.2812
	39	39_PAT_U_POD2	Urine	603.971	1/3	1811.91			H	1.6364	1.6946	1.275	1.1605	1.4901	1.5673	1.3546	1.4697	1.4206	1.383	1.4627	1.359
	40	40-PAT-U-PRE	Urine	207.819	1/3	623.457
	40	40-PAT-U-POST	Urine	390.175	1/3	1170.53
	40	40-PAT-U-POD0	Urine	216.092	1/3	648.275			Standards with Absorbance % >100% were excluded
	40	40-PAT-U-POD1	Urine	289.492	1/3	868.476
	2	02-PAT-U-PRE	Urine	1135.48	2:1	1513.97
	2	02-PAT-U-POST	Urine	1226.74	2:1	1635.65
	10	10_PAT_U_POD2	Urine	725.966	2:1	967.955
	11	11_PAT_U_PRE	Urine	1086.76	2:1	1449.01
	19	19_PAT_U_POST	Urine	221.797	2:1	295.729
	19	19_PAT_U_POD0	Urine	410.893	2:1	547.858
	19	19_PAT_U_POD2	Urine	498.124	1/2	996.249
	23	23_PAT_U_POST	Urine	257.426	1/2	514.852
	23	23_PAT_U_POD0	Urine	404.901	1/2	809.803
	27	27_PAT_U_POD0	Urine	317.635	2:1	423.513
	28	28-PAT-U-PRE	Urine	1509.37	2:1	2012.5
	30	30-PAT-U-POST	Urine	417.098	2:1	556.131
	31	31_PAT_U_POST	Urine	209.56	2:1	279.413

## Sheet: Plate 6
	Group	Sample ID	Sample type	Measured conc. pg/mL	Dilution factor	Real conc. pg/ml	Comment
	35	35_PAT_U_PRE	Urine	79.4304	1/3	238.291			Plate Layout
	35	35_PAT_U_POST	Urine	47.0724	1/3	141.217				1	2	3	4	5	6	7	8	9	10	11	12
	35	35_PAT_U_POD0	Urine	95.9732	1/3	287.92			A	blank	blank	IA control	IA control	36_PAT_U_POD1	36_PAT_U_POD1	38_PAT_U_POST	38_PAT_U_POST	40-PAT-U-PRE	40-PAT-U-PRE	19_PAT_U_POD2	19_PAT_U_POD2
	35	35_PAT_U_POD1	Urine	76.5007	1/3	229.502			B	STD 1	STD 1	35_PAT_U_PRE	35_PAT_U_PRE	36_PAT_U_POD2	36_PAT_U_POD2	38_PAT_U_POD0	38_PAT_U_POD0	40-PAT-U-POST	40-PAT-U-POST	23_PAT_U_PRE	23_PAT_U_PRE
	35	35_PAT_U_POD2	Urine	97.1868	1/3	291.56			C	STD 2	STD 2	35_PAT_U_POST	35_PAT_U_POST	37_PAT_U_PRE	37_PAT_U_PRE	38_PAT_U_POD1	38_PAT_U_POD1	40-PAT-U-POD0	40-PAT-U-POD0	23_PAT_U_POST	23_PAT_U_POST
	36	36_PAT_U_PRE	Urine	274.877	1/3	824.632			D	STD 3	STD 3	35_PAT_U_POD0	35_PAT_U_POD0	37_PAT_U_POST	37_PAT_U_POST	38_PAT_U_POD2	38_PAT_U_POD2	40-PAT-U-POD1	40-PAT-U-POD1	23_PAT_U_POD0	23_PAT_U_POD0
	36	36_PAT_U_POD0	Urine	164.918	1/3	494.754			E	STD 4	STD 4	35_PAT_U_POD1	35_PAT_U_POD1	37_PAT_U_POD0	37_PAT_U_POD0	39-PAT-U-PRE	39-PAT-U-PRE	01_PAT_U_POD1	01_PAT_U_POD1	27_PAT_U_POD0	27_PAT_U_POD0
	36	36_PAT_U_POD1	Urine	192.183	1/3	576.55			F	STD 5	STD 5	35_PAT_U_POD2	35_PAT_U_POD2	37_PAT_U_POD1	37_PAT_U_POD1	39_PAT_U_POD0	39_PAT_U_POD0	01_PAT_U_POD2	01_PAT_U_POD2	30-PAT-U-PRE	30-PAT-U-PRE
	36	36_PAT_U_POD2	Urine	123.01	1/3	369.031			G	STD 6	STD 6	36_PAT_U_PRE	36_PAT_U_PRE	37_PAT_U_POD2	37_PAT_U_POD2	39_PAT_U_POD1	39_PAT_U_POD1	18_PAT_U_POD0	18_PAT_U_POD0	30-PAT-U-POST	30-PAT-U-POST
	37	37_PAT_U_PRE	Urine	416.352	1/3	1249.06			H	STD 7	STD 7	36_PAT_U_POD0	36_PAT_U_POD0	38_PAT_U_PRE	38_PAT_U_PRE	39_PAT_U_POD2	39_PAT_U_POD2	18_PAT_U_POD1	18_PAT_U_POD1	31_PAT_U_POST	31_PAT_U_POST
	37	37_PAT_U_POST	Urine	164.522	1/3	493.565
	37	37_PAT_U_POD0	Urine	215.232	1/3	645.695
	37	37_PAT_U_POD1	Urine	151.731	1/3	455.192			Absorbance
	37	37_PAT_U_POD2	Urine	109.84	1/3	329.519			<>	1	2	3	4	5	6	7	8	9	10	11	12
	38	38_PAT_U_PRE	Urine	266.177	1/3	798.531			A	0.0976	0.0625	0.9319	0.8752	0.9518	0.8793	0.9562	1.0274	0.9483	0.9246	0.9769	0.9031
	38	38_PAT_U_POST	Urine	118.778	1/3	356.333			B	0.2535	0.3063	1.0591	1.0211	1.0021	0.9718	0.9153	0.9457	0.9329	0.9284	0.9081	0.9007
	38	38_PAT_U_POD0	Urine	176.554	1/3	529.663			C	0.5053	0.5741	1.0932	1.0766	0.7425	0.7638	0.9255	0.9303	0.9961	0.9853	0.9892	0.9902
	38	38_PAT_U_POD1	Urine	179.225	1/3	537.676			D	0.7299	0.7023	1.0632	0.9749	0.9254	0.9595	0.9943	0.9616	1.0114	0.9888	1.0035	0.9735
	38	38_PAT_U_POD2	Urine	131.01	1/3	393.03			E	1.0258	0.9895	1.0306	1.0573	0.878	0.9112	0.9422	0.9479	0.9525	0.9867	1.0756	1.0653
	39	39-PAT-U-PRE	Urine	161.956	1/3	485.868			F	1.0602	1.1093	1.0515	0.9836	0.9676	0.9436	0.9732	0.9515	0.9668	0.9372	0.9345	0.9898
	39	39_PAT_U_POD0	Urine	145.341	1/3	436.022			G	1.1358	1.1719	0.8221	0.8693	1.0127	0.9918	0.9296	0.941	0.9431	0.9351	0.9743	1.036
	39	39_PAT_U_POD1	Urine	171.673	1/3	515.019			H	1.095	1.152	0.9291	0.955	0.8578	0.847	0.9097	0.9136	0.9528	0.9581	1.0253	0.9516
	39	39_PAT_U_POD2	Urine	196.37	1/3	589.11
	40	40-PAT-U-PRE	Urine	170.513	1/3	511.54
	40	40-PAT-U-POST	Urine	176.401	1/3	529.202			Standards with Absorbance % >100% were excluded
	40	40-PAT-U-POD0	Urine	119.733	1/3	359.199
	40	40-PAT-U-POD1	Urine	111.659	1/3	334.976
	1	01_PAT_U_POD1	Urine	138.606	1/2	277.212
	1	01_PAT_U_POD2	Urine	155.187	1/2	310.374
	18	18_PAT_U_POD0	Urine	167.855	1/2	335.71
	18	18_PAT_U_POD1	Urine	151.874	1/2	303.748
	19	19_PAT_U_POD2	Urine	166.956	1/2	333.913
	23	23_PAT_U_PRE	Urine	204.278	1/3	612.833
	23	23_PAT_U_POST	Urine	120.604	1/2	241.207
	23	23_PAT_U_POD0	Urine	121.652	1/2	243.303
	27	27_PAT_U_POD0	Urine	57.1037	1/2	114.207
	30	30-PAT-U-PRE	Urine	145.528	1/3	436.585
	30	30-PAT-U-POST	Urine	107.402	1/2	214.805
	31	31_PAT_U_POST	Urine	121.695	1/2	243.391

## Sheet: All data
	Patient	Patient ID	8-isoprostane (pg/mL)
	1	01_PAT_U_PRE	351.578
	1	01_PAT_U_POST	108.037
	1	01_PAT_U_POD1	277.212
	1	01_PAT_U_POD2	310.374
	1	01_PAT_U_POD2	27.4761
	2	02-PAT-U-PRE	307
	2	02-PAT-U-POST	327
	2	02-PAT-U-POD0	542.04
	2	02-PAT-U-POD1	249.315
	3	03-PAT-U-PRE	289.971
	3	03-PAT-U-POST	105.958
	3	03-PAT-U-POD0	154.568
	3	03-PAT-U-POD1	218.087
	3	03-PAT-U-POD2	99.3374
	4	04_PAT_U_PRE	355.438
	4	04_PAT_U_POD0	339.982
	4	04_PAT_U_POD1	95.2475
	4	04_PAT_U_POD2	194.306
	5	05-PAT-U-PRE	269.983
	5	05-PAT-U-POST	403.393
	5	05-PAT-U-POD0	183.04
	5	05-PAT-U-POD1	345.581
	5	05-PAT-U-POD2	186.353
	6	06_PAT_U_PRE	830.509
	6	06_PAT_U_POST	85.148
	6	06_PAT_U_POD0	171.09
	6	06_PAT_U_POD1	249.846
	6	06_PAT_U_POD2	403.01
	7	07-PAT-U-PRE	377.352
	7	07-PAT-U-POD0	203.646
	7	07-PAT-U-POD1	202.447
	7	07-PAT-U-POD2	236.775
	8	08-PAT-U-PRE	486.301
	8	08-PAT-U-POD0	363.454
	8	08-PAT-U-POD1	408.513
	8	08-PAT-U-POD2	404.287
	9	09_PAT_U_PRE	674.96
	9	09_PAT_U_POST	476.027
	9	09_PAT_U_POD0	487
	9	09_PAT_U_POD1	484.906
	9	09_PAT_U_POD2	94.0123
	10	10_PAT_U_PRE	825.45
	10	10_PAT_U_POD0	623.461
	10	10_PAT_U_POD1	257.08
	10	10_PAT_U_POD2	357.369
	11	11_PAT_U_PRE	472.599
	11	11_PAT_U_POST	364.781
	11	11_PAT_U_POD0	336.676
	11	11_PAT_U_POD1	436.656
	11	11_PAT_U_POD2	567.552
	12	12_PAT_U_PRE	1015.85
	12	12_PAT_U_POST	239.346
	12	12_PAT_U_POD0	669.633
	12	12_PAT_U_POD1	142.372
	12	12_PAT_U_POD2	342.58
	13	13_PAT_U_PRE	1211.06
	13	13_PAT_U_POST	483.922
	13	13_PAT_U_POD0	913.443
	13	13_PAT_U_POD1	540.203
	13	13_PAT_U_POD2	846.695
	14	14_PAT_U_PRE	1140.48
	14	14_PAT_U_POST	1153.71
	14	14_PAT_U_POD0	101.544
	14	14_PAT_U_POD1	196.268
	14	14_PAT_U_POD2	224.559
	15	15_PAT_U_PRE	830.522
	15	15_PAT_U_POD0	1017.92
	15	15_PAT_U_POD1	349.902
	15	15_PAT_U_POD2	505.407
	16	16_PAT_U_POST	321.364
	16	16_PAT_U_POD0	459.422
	16	16_PAT_U_POD1	569.552
	16	16_PAT_U_POD2	442.203
	17	17_PAT_U_PRE	808.248
	17	17_PAT_U_POST	596.783
	17	17_PAT_U_POD0	342.975
	17	17_PAT_U_POD1	660.051
	17	17_PAT_U_POD2	537.441
	18	18_PAT_U_PRE	956.005
	18	18_PAT_U_POD0	335.71
	18	18_PAT_U_POD1	303.748
	18	18_PAT_U_POD2	470.88
	19	19_PAT_U_PRE	453.786
	19	19_PAT_U_POST	91.492
	19	19_PAT_U_POD0	56.8188
	19	19_PAT_U_POD1	142.065
	19	19_PAT_U_POD2	333.913
	20	20_PAT_U_PRE	56.2885
	20	20_PAT_U_POST	207.493
	20	20_PAT_U_POD0	349.264
	20	20_PAT_U_POD1	121.678
	20	20_PAT_U_POD2	124.514
	21	21-PAT-U-PRE	325.188
	21	21-PAT-U-POD0	175.511
	21	21-PAT-U-POD1	195.523
	21	21-PAT-U-POD2	67.4157
	22	22_PAT_U_PRE	697.711
	22	22_PAT_U_POST	54.2365
	22	22_PAT_U_POD0	227.609
	22	22_PAT_U_POD1	127.43
	22	22_PAT_U_POD2	259.281
	23	23_PAT_U_PRE	612.833
	23	23_PAT_U_POST	241.207
	23	23_PAT_U_POD0	243.303
	23	23_PAT_U_POD1	187.092
	23	23_PAT_U_POD2	431.11
	24	24_PAT_U_PRE	400.408
	24	24_PAT_U_POST	256.037
	24	24_PAT_U_POD0	448.728
	24	24_PAT_U_POD1	377.073
	24	24_PAT_U_POD2	146.339
	25	25-PAT-U-PRE	306.316
	25	25-PAT-U-POD1	405.061
	25	25-PAT-U-POD2	300.72
	26	26_PAT_U_PRE	534.41
	26	26_PAT_U_POST	141.993
	26	26_PAT_U_POD0	294.734
	26	26_PAT_U_POD1	439.836
	26	26_PAT_U_POD2	79.5469
	27	27_PAT_U_PRE	176.978
	27	27_PAT_U_POD0	114.207
	27	27_PAT_U_POD1	128.478
	27	27_PAT_U_POD2	155.158
	28	28-PAT-U-PRE	494.905
	28	28-PAT-U-POST	537.058
	28	28-PAT-U-POD0	1064.7
	28	28-PAT-U-POD1	267.761
	28	28-PAT-U-POD2	105.164
	29	29_PAT_U_PRE	101.349
	29	29_PAT_U_POD0	51.3323
	29	29_PAT_U_POD1	94.476
	29	29_PAT_U_POD2	160.535
	30	30-PAT-U-PRE	436.585
	30	30-PAT-U-POST	214.805
	30	30-PAT-U-POD0	144.76
	30	30-PAT-U-POD1	29.5294
	30	30-PAT-U-POD2	151.881
	31	31_PAT_U_PRE	141.086
	31	31_PAT_U_POST	243.391
	31	31_PAT_U_POD0	40.3643
	31	31_PAT_U_POD1	369.002
	31	31_PAT_U_POD2	177.065
	32	32_PAT_U_PRE	190.724
	32	32_PAT_U_POST	80.6853
	32	32_PAT_U_POD0	208.906
	32	32_PAT_U_POD1	161.285
	32	32_PAT_U_POD2	208.446
	33	33_PAT_U_PRE	1441.73
	33	33_PAT_U_POST	120.166
	33	33_PAT_U_POD0	163.877
	33	33_PAT_U_POD1	197.251
	33	33_PAT_U_POD2	279.052
	34	34_PAT_U_PRE	958.488
	34	34_PAT_U_POD0	187.713
	34	34_PAT_U_POD1	128.016
	34	34_PAT_U_POD2	365.4
	35	35_PAT_U_PRE	238.291
	35	35_PAT_U_POST	141.217
	35	35_PAT_U_POD0	287.92
	35	35_PAT_U_POD1	229.502
	35	35_PAT_U_POD2	291.56
	36	36_PAT_U_PRE	824.632
	36	36_PAT_U_POD0	494.754
	36	36_PAT_U_POD1	576.55
	36	36_PAT_U_POD2	369.031
	37	37_PAT_U_PRE	1249.06
	37	37_PAT_U_POST	493.565
	37	37_PAT_U_POD0	645.695
	37	37_PAT_U_POD1	455.192
	37	37_PAT_U_POD2	329.519
	38	38_PAT_U_PRE	798.531
	38	38_PAT_U_POST	356.333
	38	38_PAT_U_POD0	529.663
	38	38_PAT_U_POD1	537.676
	38	38_PAT_U_POD2	393.03
	39	39-PAT-U-PRE	485.868
	39	39_PAT_U_POD0	436.022
	39	39_PAT_U_POD1	515.019
	39	39_PAT_U_POD2	589.11
	40	40-PAT-U-PRE	511.54
	40	40-PAT-U-POST	529.202
	40	40-PAT-U-POD0	359.199
	40	40-PAT-U-POD1	334.976
