# Supplementary material for: Surgical Timing, Preoperative Oxygenation, and Sex Are Associated with Oxidative Stress and α1-Microglobulin Response in Neonatal Open-Heart Surgery
Source: Med Sci (Basel). 2026 Jul 21;14(3):408. doi: 10.3390/medsci14030408 (PMC13413804; doi:10.3390/medsci14030408)
Supplement: Supplementary file 1 [file medsci-14-00408-s001.zip › Table S3. A1M raw and summary data.xlsx]

## Sheet: Plate 1
	Patient	Sample ID	Sample type	Timepoint	Measured Conc. 1 ng/mL	Measured Conc.2 ng/mL	Alverage Measured conc. ng/mL	Dilution factor	Real conc. ng/ml	A1M µg/ml	Comment
														Plate Layout
	34	34_PAT_P_PRE	Plasma	PRE	17.2	17.507	17.354	1:300	5206.2	5.206					1	2	3	4	5	6	7	8	9	10	11	12
	34	34_CPB_P_V00	Plasma	T00	10.556	10.865	10.711	1:300	3213.3	3.213				A	blank	blank	34_PAT_P_PRE	34_PAT_P_PRE	34_PAT_P_POD0	34_PAT_P_POD0	16_PAT_P_POST	16_PAT_P_POST			10_PAT_P_PRE	10_PAT_P_PRE
	34	34_PAT_P_POST	Plasma	POST	23.256	22.678	22.967	1:300	6890.1	6.89				B	STD 1	STD 1			34_PAT_P_POD1	34_PAT_P_POD1	16_PAT_P_POD0	16_PAT_P_POD0
	34	34_PAT_P_POD0	Plasma	POD0	20.775	20.336	20.555	1:300	6166.5	6.167				C	STD 2	STD 2	34_CPB_P_V00	34_CPB_P_V00	34_PAT_P_POD2	34_PAT_P_POD2	16_PAT_P_POD1	16_PAT_P_POD1			10_CPB_P_V00	10_CPB_P_V00
	34	34_PAT_P_POD1	Plasma	POD1	36.138	34.556	35.347	1:300	10604.1	10.604				D	STD 3	STD 3					16_PAT_P_POD2	16_PAT_P_POD2	36_PAT_P_POST	36_PAT_P_POST
	34	34_PAT_P_POD2	Plasma	POD2	33.914	32.556	33.235	1:300	9970.5	9.971				E	STD 4	STD 4			16_PAT_P_PRE	16_PAT_P_PRE			36_PAT_P_POD0	36_PAT_P_POD0
	16	16_PAT_P_PRE	Plasma	PRE	28.783	27.505	28.144	1:300	8443.2	8.443				F	STD 5	STD 5					36_PAT_P_PRE	36_PAT_P_PRE	36_PAT_P_POD1	36_PAT_P_POD1	10_PAT_P_POD0	10_PAT_P_POD0
	16	16_CPB_P_V00	Plasma	T00	15.984	15.492	15.738	1:300	4721.4	4.721				G	STD 6	STD 6			16_CPB_P_V00	16_CPB_P_V00			36_PAT_P_POD2	36_PAT_P_POD2	10_PAT_P_POD1	10_PAT_P_POD1
	16	16_PAT_P_POST	Plasma	POST	27.344	26.664	27.004	1:300	8101.2	8.101				H	Plasma	Plasma	34_PAT_P_POST	34_PAT_P_POST			36_CPB_P_V00	36_CPB_P_V01			10_PAT_P_POD2	10_PAT_P_POD2
	16	16_PAT_P_POD0	Plasma	POD0	25.648	25.315	25.482	1:300	7644.6	7.645
	16	16_PAT_P_POD1	Plasma	POD1	36.079	36.051	36.065	1:300	10819.5	10.82
	16	16_PAT_P_POD2	Plasma	POD2	85.134	79.561	82.348	1:300	24704.4	24.704				Plate 1 Absorbance
	36	36_PAT_P_PRE	Plasma	PRE	30.604	30.775	30.69	1:300	9207	9.207				<>	1	2	3	4	5	6	7	8	9	10	11	12
	36	36_CPB_P_V00	Plasma	T00	16.631	16.309	16.47	1:300	4941	4.941				A	0.0543	0.0587	1.0633	1.0831	1.2836	1.2579	1.6179	1.5876			2.05	2.05
	36	36_PAT_P_POST	Plasma	POST	24.015	25.428	24.722	1:300	7416.6	7.417				B	0.3817	0.3513			1.9315	1.8846	1.5406	1.5247
	36	36_PAT_P_POD0	Plasma	POD0	35.307	36.481	35.894	1:300	10768.2	10.768				C	0.717	0.7457	0.6159	0.6364	1.8645	1.8198	1.9298	1.929			1.3284	1.3948
	36	36_PAT_P_POD1	Plasma	POD1	115.39	176.2	145.8	1:300	43740	43.74	Re-run			D	1.5272	1.5193					2.4974	2.4733	1.4603	1.5301
	36	36_PAT_P_POD2	Plasma	POD2	144.16	>Max	144.16	1:300	43248	43.248	Re-run			E	2.1987	2.2345			1.6788	1.6249			1.9073	1.9412
	10	10_PAT_P_PRE	Plasma	PRE	40.787	40.787	40.787	1:300	12236.1	12.236				F	2.5176	2.5338					1.7501	1.7565	2.5771	2.6355	1.8364	1.8556
	10	10_CPB_P_V00	Plasma	T00	21.557	22.764	22.161	1:300	6648.3	6.648				G	2.6451	2.6792			0.9833	0.9504			2.6134	2.6487	2.3023	2.3533
	10	10_PAT_P_POD0	Plasma	POD0	33.05	33.636	33.343	1:300	10002.9	10.003				H	2.0517	2.0507	1.421	1.3902			1.0261	1.0049			2.1957	2.2535
	10	10_PAT_P_POD1	Plasma	POD1	56.402	61.439	58.92	1:300	17676	17.676
	10	10_PAT_P_POD2	Plasma	POD2	48.433	52.408	50.421	1:300	15126.3	15.126

## Sheet: Plate 2
	Patient	Sample ID	Sample type	Timepoint	Measured Conc. 1 ng/mL	Measured Conc.2 ng/mL	Alverage Measured conc. ng/mL	Dilution factor	Real conc. ng/ml	A1M µg/ml	Comment
													Plate Layout
	12	12_PAT_P_PRE	Plasma	PRE	19.732	19.36	19.546	1:300	5863.8	5.844				1	2	3	4	5	6	7	8	9	10	11	12
	12	12_CPB_P_V00	Plasma	T00	14.628	14.205	14.417	1:300	4324.8	4.325			A	blank	blank	12_PAT_P_PRE	12_PAT_P_PRE	12_PAT_P_POD0	12_PAT_P_POD0			15_PAT_P_PRE	15_PAT_P_PRE
	12	12_PAT_P_POST	Plasma	POST	20.381	18.415	19.398	1:300	5819.4	5.819			B	STD 1	STD 1			12_PAT_P_POD1	12_PAT_P_POD1					37_PAT_P_PRE	37_PAT_P_PRE
	12	12_PAT_P_POD0	Plasma	POD0	24.784	24.641	24.713	1:300	7413.9	7.414			C	STD 2	STD 2	12_CPB_P_V00	12_CPB_P_V00	12_PAT_P_POD2	12_PAT_P_POD2			15_CPB_P_V00	15_CPB_P_V00
	12	12_PAT_P_POD1	Plasma	POD1	30.307	30.035	30.171	1:300	9051.3	9.051			D	STD 3	STD 3					13_PAT_P_POST	13_PAT_P_POST			37_CPB_P_V00	37_CPB_P_V00
	12	12_PAT_P_POD2	Plasma	POD2	32.794	33.48	33.137	1:300	9941.1	9.941			E	STD 4	STD 4			13_PAT_P_PRE	13_PAT_P_PRE	13_PAT_P_POD0	13_PAT_P_POD0	15_PAT_P_POST	15_PAT_P_POST	37_PAT_P_POST	37_PAT_P_POST
	13	13_PAT_P_PRE	Plasma	PRE	25.392	25.817	25.605	1:300	7681.2	7.681			F	STD 5	STD 5					13_PAT_P_POD1	13_PAT_P_POD1	15_PAT_P_POD0	15_PAT_P_POD0	37_PAT_P_POD0	37_PAT_P_POD0
	13	13_CPB_P_V00	Plasma	T00	16.478	16.192	16.335	1:300	4900.5	4.901			G	STD 6	STD 6			13_CPB_P_V00	13_CPB_P_V00	13_PAT_P_POD2	13_PAT_P_POD2	15_PAT_P_POD1	15_PAT_P_POD1	37_PAT_P_POD1	37_PAT_P_POD1
	13	13_PAT_P_POST	Plasma	POST	19.937	19.935	19.936	1:300	5980.8	5.981			H	Plasma	Plasma	12_PAT_P_POST	12_PAT_P_POST					15_PAT_P_POD2	15_PAT_P_POD2	37_PAT_P_POD2	37_PAT_P_POD2
	13	13_PAT_P_POD0	Plasma	POD0	20.138	20.428	20.283	1:300	6084.9	6.085
	13	13_PAT_P_POD1	Plasma	POD1	32.041	31.718	31.88	1:300	9564	9.564
	13	13_PAT_P_POD2	Plasma	POD2	20.513	21.465	20.989	1:300	6296.7	6.297			Plate 2 Absorbance
	15	15_PAT_P_PRE	Plasma	PRE	28.178	29.9	29.039	1:300	8711.7	8.712			<>	1	2	3	4	5	6	7	8	9	10	11	12
	15	15_CPB_P_V00	Plasma	T00	13.569	14.257	13.913	1:300	4173.9	4.174			A	0.0564	0.055	1.1265	1.1054	1.3882	1.3815			1.5364	1.6032
	15	15_PAT_P_POST	Plasma	POST	28.687	29.252	28.97	1:300	8691	8.691			B	0.3733	0.3574			1.6182	1.6082					1.0399	1.0558
	15	15_PAT_P_POD0	Plasma	POD0	23.828	27.134	25.481	1:300	7644.3	7.644			C	0.7228	0.6834	0.8235	0.7977	1.7037	1.7255			0.759	0.8009
	15	15_PAT_P_POD1	Plasma	POD1	44.277	48.386	46.332	1:300	13899.3	13.899			D	1.4234	1.3543					1.138	1.1379			0.6605	0.6918
	15	15_PAT_P_POD2	Plasma	POD2	41.373	42.74	42.057	1:300	12617.1	12.617			E	2.1044	2.071			1.4164	1.4357	1.1492	1.1653	1.5567	1.5787	1.0985	1.1663
	37	37_PAT_P_PRE	Plasma	PRE	18.225	18.498	18.362	1:300	5508.3	5.508			F	2.3983	2.3454					1.6789	1.668	1.3424	1.4932	0.9094	0.9556
	37	37_CPB_P_V00	Plasma	T00	11.929	12.456	12.193	1:300	3657.9	3.658			G	2.4833	2.4426			0.936	0.9187	1.17	1.2216	1.9865	2.0548	1.5412	1.6004
	37	37_PAT_P_POST	Plasma	POST	19.239	20.446	19.843	1:300	5952.6	5.953			H	1.9257	1.9039	1.1627	1.051					1.9294	1.9573	1.5605	1.6072
	37	37_PAT_P_POD0	Plasma	POD0	16.039	16.804	16.422	1:300	4926.3	4.926
	37	37_PAT_P_POD1	Plasma	POD1	28.297	29.825	29.061	1:300	8718.3	8.718
	37	37_PAT_P_POD2	Plasma	POD2	28.783	30.008	29.396	1:300	8818.8	8.819

## Sheet: Plate 3
	Patient	Sample ID	Sample type	Timepoint	Measured Conc. 1 ng/mL	Measured Conc.2 ng/mL	Alverage Measured conc. ng/mL	Dilution factor	Real conc. ng/ml	A1M µg/ml	Comment
													Plate Layout
	26	26_PAT_P_PRE	Plasma	PRE	19.925	20.42	20.173	1:300	6051.9	6.052				1	2	3	4	5	6	7	8	9	10	11	12
	26	26_CPB_P_V00	Plasma	T00	15.564	15.853	15.709	1:300	4712.4	4.712			A	blank	blank	26_PAT_P_PRE	26_PAT_P_PRE	26_PAT_P_POD2	26_PAT_P_POD2	39_PAT_P_POD0	39_PAT_P_POD0			9_CPB_P_V00	9_CPB_P_V00
	26	26_PAT_P_POST	Plasma	POST	23.268	24.537	23.903	1:300	7170.9	7.171			B	STD 1	STD 1					39_PAT_P_POD1	39_PAT_P_POD1	22_PAT_P_POST	22_PAT_P_POST
	26	26_PAT_P_POD0	Plasma	POD0	19.813	20.645	20.229	1:300	6068.7	6.069			C	STD 2	STD 2	26_CPB_P_V00	26_CPB_P_V00	39_PAT_P_PRE	39_PAT_P_PRE	39_PAT_P_POD2	39_PAT_P_POD2	22_PAT_P_POD0	22_PAT_P_POD0
	26	26_PAT_P_POD1	Plasma	POD1	33.892	33.806	33.849	1:300	10154.7	10.155			D	STD 3	STD 3							22_PAT_P_POD1	22_PAT_P_POD1
	26	26_PAT_P_POD2	Plasma	POD2	40.555	39.988	40.272	1:300	12081.6	12.082			E	STD 4	STD 4			39_CPB_P_V00	39_CPB_P_V00	22_PAT_P_PRE	22_PAT_P_PRE	22_PAT_P_POD2	22_PAT_P_POD2	9_PAT_P_POST	9_PAT_P_POST
	39	39_PAT_P_PRE	Plasma	PRE	17.302	18.537	17.92	1:300	5375.7	5.376			F	STD 5	STD 5	26_PAT_P_POST	26_PAT_P_POST							9_PAT_P_POD0	9_PAT_P_POD0
	39	39_CPB_P_V00	Plasma	T00	16.995	16.943	16.969	1:300	5090.7	5.091			G	STD 6	STD 6	26_PAT_P_POD0	26_PAT_P_POD0			22_CPB_P_V00	22_CPB_P_V00	9_PAT_P_PRE	9_PAT_P_PRE	9_PAT_P_POD1	9_PAT_P_POD1
	39	39_PAT_P_POST	Plasma	POST	21.904	21.404	21.654	1:300	6496.2	6.496			H	Plasma	Plasma	26_PAT_P_POD1	26_PAT_P_POD1	39_PAT_P_POST	39_PAT_P_POST					9_PAT_P_POD2	9_PAT_P_POD2
	39	39_PAT_P_POD0	Plasma	POD0	23.22	22.816	23.018	1:300	6905.4	6.905
	39	39_PAT_P_POD1	Plasma	POD1	32.378	30.816	31.597	1:300	9479.1	9.479
	39	39_PAT_P_POD2	Plasma	POD2	29.567	28.114	28.841	1:300	8652	8.652			Plate 3 Absorbance
	22	22_PAT_P_PRE	Plasma	PRE	21.096	21.299	21.198	1:300	6359.4	6.359			<>	1	2	3	4	5	6	7	8	9	10	11	12
	22	22_CPB_P_V00	Plasma	T00	12.372	12.591	12.482	1:300	3744.6	3.745			A	0.0563	0.0545	1.215	1.2462	2.007	1.9959	1.4106	1.3882			0.9847	0.9682
	22	22_PAT_P_POST	Plasma	POST	15.517	15.894	15.706	1:300	4711.8	4.712			B	0.3454	0.3361					1.8022	1.7497	0.915	0.9417
	22	22_PAT_P_POD0	Plasma	POD0	19.299	20.235	19.767	1:300	5930.1	5.93			C	0.7143	0.6984	0.9183	0.9388	1.0403	1.1243	1.7039	1.646	1.1746	1.2346
	22	22_PAT_P_POD1	Plasma	POD1	43.487	45.318	44.403	1:300	13320.6	13.321			D	1.5174	1.4767							2.0587	2.0867
	22	22_PAT_P_POD2	Plasma	POD2	31.768	32.691	32.23	1:300	9668.7	9.669			E	2.1451	2.1706			1.019	1.0154	1.2878	1.3001	1.7823	1.8121	1.3365	1.4119
	9	9_PAT_P_PRE	Plasma	PRE	21.378	22.021	21.7	1:300	6509.7	6.51			F	2.3126	2.3727	1.4132	1.4804							1.3384	1.3877
	9	9_CPB_P_V00	Plasma	T00	16.504	16.269	16.387	1:300	4915.8	4.916			G	2.3784	2.4443	1.2078	1.2602			0.6926	0.7078	1.3048	1.3428	2.1365	2.2394
	9	9_PAT_P_POST	Plasma	POST	21.913	23.244	22.579	1:300	6773.7	6.774			H	1.841	1.8734	1.8484	1.8459	1.336	1.3064					2.1947	2.2368
	9	9_PAT_P_POD0	Plasma	POD0	21.945	22.807	22.376	1:300	6712.8	6.713
	9	9_PAT_P_POD1	Plasma	POD1	49.147	61.114	55.131	1:300	16539.3	16.539	Re-run
	9	9_PAT_P_POD2	Plasma	POD2	54.986	60.702	57.844	1:300	17353.2	17.353

## Sheet: Plate 4
	Patient	Sample ID	Sample type	Timepoint	Measured Conc. 1 ng/mL	Measured Conc.2 ng/mL	Alverage Measured conc. ng/mL	Dilution factor	Real conc. ng/ml	A1M µg/ml	Comment
													Plate Layout
	4	4_PAT_P_PRE	Plasma	PRE	28.733	28.542	28.638	1:300	8591.4	8.591				1	2	3	4	5	6	7	8	9	10	11	12
	4	4_CPB_P_V00	Plasma	T00	14.618	14.811	14.715	1:300	4414.5	4.415			A	blank	blank	4_PAT_P_PRE	4_PAT_P_PRE	4_PAT_P_POD1	4_PAT_P_POD1			1_CPB_P_V00	1_CPB_P_V00	31_CPB_P_V00	31_CPB_P_V00
	4	4_PAT_P_POST	Plasma	POST	22.865	22.291	22.578	1:300	6773.4	6.773			B	STD 1	STD 1			4_PAT_P_POD2	4_PAT_P_POD2	35_PAT_P_POST	35_PAT_P_POST
	4	4_PAT_P_POD0	Plasma	POD0	30.524	30.868	30.696	1:300	9208.8	9.209			C	STD 2	STD 2	4_CPB_P_V00	4_CPB_P_V00			35_PAT_P_POD0	35_PAT_P_POD0	1_PAT_P_POST	1_PAT_P_POST
	4	4_PAT_P_POD1	Plasma	POD1	43.539	43.232	43.386	1:300	13015.8	13.016			D	STD 3	STD 3			35_PAT_P_PRE	35_PAT_P_PRE	35_PAT_P_POD1	35_PAT_P_POD1	1_PAT_P_POD0	1_PAT_P_POD0
	4	4_PAT_P_POD2	Plasma	POD2	50.18	51.984	51.082	1:300	15324.6	15.325			E	STD 4	STD 4					35_PAT_P_POD2	35_PAT_P_POD2	1_PAT_P_POD1	1_PAT_P_POD1	31_PAT_P_POST	31_PAT_P_POST
	35	35_PAT_P_PRE	Plasma	PRE	30.352	30.812	30.582	1:300	9174.6	9.175			F	STD 5	STD 5			35_CPB_P_V00	35_CPB_P_V00			1_PAT_P_POD2	1_PAT_P_POD2	31_PAT_P_POD0	31_PAT_P_POD0
	35	35_CPB_P_V00	Plasma	T00	14.781	14.304	14.543	1:300	4362.6	4.363			G	STD 6	STD 6	4_PAT_P_POST	4_PAT_P_POST			1_PAT_P_PRE	1_PAT_P_PRE	31_PAT_P_PRE	31_PAT_P_PRE	31_PAT_P_POD1	31_PAT_P_POD1
	35	35_PAT_P_POST	Plasma	POST	20.345	20.466	20.406	1:300	6121.8	6.122			H	Plasma	Plasma	4_PAT_P_POD0	4_PAT_P_POD1							31_PAT_P_POD2	31_PAT_P_POD2
	35	35_PAT_P_POD0	Plasma	POD0	23.708	24.259	23.984	1:300	7195.2	7.195
	35	35_PAT_P_POD1	Plasma	POD1	43.357	43.667	43.512	1:300	13053.6	13.054
	35	35_PAT_P_POD2	Plasma	POD2	45.069	47.242	46.156	1:300	13846.8	13.847			Plate 4 Absorbance
	1	1_PAT_P_PRE	Plasma	PRE	33.824	34.415	34.12	1:300	10235.7	10.236			<>	1	2	3	4	5	6	7	8	9	10	11	12
	1	1_CPB_P_V00	Plasma	T00	16.855	17.567	17.211	1:300	5163.3	5.163			A	0.0584	0.0601	1.4403	1.4332	1.8466	1.8405			0.894	0.9323	0.8802	0.9183
	1	1_PAT_P_POST	Plasma	POST	27.491	27.743	27.617	1:300	8285.1	8.285			B	0.3402	0.3371			1.961	1.9871	1.076	1.082
	1	1_PAT_P_POD0	Plasma	POD0	36.354	36.937	36.646	1:300	10993.8	10.994			C	0.6708	0.6278	0.7711	0.7818			1.2353	1.2597	1.3933	1.403
	1	1_PAT_P_POD1	Plasma	POD1	77.983	78.451	78.217	1:300	23465.1	23.465			D	1.2933	1.2893			1.4981	1.5138	1.843	1.8491	1.6811	1.6965
	1	1_PAT_P_POD2	Plasma	POD2	58.779	66.413	62.596	1:300	18778.8	18.779			E	1.9934	1.9435					1.8758	1.9142	2.2206	2.2232	1.2273	1.2902
	31	31_PAT_P_PRE	Plasma	PRE	22.039	22.854	22.447	1:300	6734.1	6.734			F	2.3035	2.2769			0.7801	0.7536			2.0705	2.1422	1.1508	1.1763
	31	31_CPB_P_V00	Plasma	T00	16.601	17.306	16.954	1:300	5085.9	5.086			G	2.4543	2.4405	1.197	1.1703			1.6096	1.627	1.1584	1.1965	1.5083	1.4988
	31	31_PAT_P_POST	Plasma	POST	23.53	24.963	24.247	1:300	7273.8	7.274			H	1.8087	1.7479	1.504	1.5157							2.0579	2.0296
	31	31_PAT_P_POD0	Plasma	POD0	21.879	22.419	22.149	1:300	6644.7	6.645
	31	31_PAT_P_POD1	Plasma	POD1	30.65	30.373	30.512	1:300	9153.3	9.153
	31	31_PAT_P_POD2	Plasma	POD2	57.632	55.225	56.429	1:300	16928.7	16.929

## Sheet: Plate 5
	Patient	Sample ID	Sample type	Timepoint	Measured Conc. 1 ng/mL	Measured Conc.2 ng/mL	Alverage Measured conc. ng/mL	Dilution factor	Real conc. ng/ml	A1M µg/ml	Comment
													Plate Layout
	19	19_PAT_P_PRE	Plasma	PRE	18.5	19.401	18.951	1:300	5685	5.685				1	2	3	4	5	6	7	8	9	10	11	12
	19	19_CPB_P_V00	Plasma	T00	13.06	13.692	13.376	1:300	4013	4.013			A	blank	blank	19_PAT_P_PRE	19_PAT_P_PRE			29_PAT_P_POD2	29_PAT_P_POD2	32_PAT_P_POST	32_PAT_P_POST
	19	19_PAT_P_POST	Plasma	POST	20.197	22.226	21.212	1:300	6363	6.363			B	STD 1	STD 1			29_PAT_P_PRE	29_PAT_P_PRE			32_PAT_P_POD0	32_PAT_P_POD0
	19	19_PAT_P_POD0	Plasma	POD0	22.585	22.65	22.618	1:300	6785	6.785			C	STD 2	STD 2	19_CPB_P_V00	19_CPB_P_V00			32_PAT_P_PRE	32_PAT_P_PRE	32_PAT_P_POD1	32_PAT_P_POD1
	19	19_PAT_P_POD1	Plasma	POD1	31.361	32.254	31.808	1:300	9542	9.542			D	STD 3	STD 3			29_CPB_P_V00	29_CPB_P_V00			32_PAT_P_POD2	32_PAT_P_POD2	20_PAT_P_POST	20_PAT_P_POST
	19	19_PAT_P_POD2	Plasma	POD2	43.107	45.4	44.254	1:300	13276	13.276			E	STD 4	STD 4	19_PAT_P_POST	19_PAT_P_POST			32_CPB_P_V00	32_CPB_P_V00			20_PAT_P_POD0	20_PAT_P_POD0
	29	29_PAT_P_PRE	Plasma	PRE	31.962	30.603	31.283	1:300	9385	9.385			F	STD 5	STD 5	19_PAT_P_POD0	19_PAT_P_POD0	29_PAT_P_POST	29_PAT_P_POST			20_PAT_P_PRE	20_PAT_P_PRE	20_PAT_P_POD1	20_PAT_P_POD1
	29	29_CPB_P_V00	Plasma	T00	13.437	13.745	13.591	1:300	4077	4.077			G	STD 6	STD 6	19_PAT_P_POD1	19_PAT_P_POD1	29_PAT_P_POD0	29_PAT_P_POD0					20_PAT_P_POD2	20_PAT_P_POD2
	29	29_PAT_P_POST	Plasma	POST	18.996	19.884	19.44	1:300	5832	5.832			H	Plasma	Plasma	19_PAT_P_POD2	19_PAT_P_POD2	29_PAT_P_POD1	29_PAT_P_POD1			20_CPB_P_V00	20_CPB_P_V00
	29	29_PAT_P_POD0	Plasma	POD0	18.967	18.824	18.896	1:300	5669	5.669
	29	29_PAT_P_POD1	Plasma	POD1	33.95	33.465	33.708	1:300	10112	10.112
	29	29_PAT_P_POD2	Plasma	POD2	57.816	54.734	56.275	1:300	16883	16.883			Plate 5 Absorbance
	32	32_PAT_P_PRE	Plasma	PRE	44.55	44.586	44.568	1:300	13370	13.37			<>	1	2	3	4	5	6	7	8	9	10	11	12
	32	32_CPB_P_V00	Plasma	T00	23.099	22.297	22.698	1:300	6809	6.809			A	0.0539	0.0545	1.0131	1.0577			1.9938	1.9608	1.369	1.3568
	32	32_PAT_P_POST	Plasma	POST	26.739	26.406	26.573	1:300	7972	7.972			B	0.3337	0.3391			1.5388	1.4983			1.5908	1.5926
	32	32_PAT_P_POD0	Plasma	POD0	33.834	33.901	33.868	1:300	10160	10.16			C	0.6887	0.6726	0.7182	0.7543			1.8195	1.8201	2.0423	2.0267
	32	32_PAT_P_POD1	Plasma	POD1	63.072	61.274	62.173	1:300	18652	18.652			D	1.3124	1.3028			0.7398	0.7573			2.1765	2.2655	1.5371	1.5985
	32	32_PAT_P_POD2	Plasma	POD2	85.437	115.74	100.589	1:300	30177	30.177			E	1.9173	1.889	1.0959	1.1884			1.226	1.1915			1.598	1.6948
	20	20_PAT_P_PRE	Plasma	PRE	22.689	23.466	23.078	1:300	6923	6.923			F	2.2373	2.2014	1.204	1.2068	1.0378	1.081			1.2085	1.2414	1.7055	1.7914
	20	20_CPB_P_V00	Plasma	T00	17.391	17.783	17.587	1:300	5276	5.276			G	2.3825	2.3318	1.5212	1.5472	1.0364	1.0293					1.6155	1.6804
	20	20_PAT_P_POST	Plasma	POST	31.903	34.124	33.014	1:300	9904	9.904			H	1.9882	1.9303	1.7944	1.8336	1.5939	1.5809			0.9564	0.9767
	20	20_PAT_P_POD0	Plasma	POD0	34.105	38.111	36.108	1:300	10832	10.832
	20	20_PAT_P_POD1	Plasma	POD1	38.599	42.94	40.77	1:300	12231	12.231
	20	20_PAT_P_POD2	Plasma	POD2	34.78	37.469	36.125	1:300	10837	10.837

## Sheet: Plate 6
	Patient	Sample ID	Sample type	Timepoint	Measured Conc. 1 ng/mL	Measured Conc.2 ng/mL	Alverage Measured conc. ng/mL	Dilution factor	Real conc. ng/ml	A1M µg/ml	Comment
													Plate Layout
	6	6_PAT_P_PRE	Plasma	PRE	25.601	25.31	25.456	1:300	7637	7.637				1	2	3	4	5	6	7	8	9	10	11	12
	6	6_CPB_P_V00	Plasma	T00	18.01	18.127	18.069	1:300	5421	5.421			A	blank	blank	6_PAT_P_PRE	6_PAT_P_PRE	6_PAT_P_POD2	6_PAT_P_POD2	33_PAT_P_POD0	33_PAT_P_POD0			23_CPB_P_V00	23_CPB_P_V00
	6	6_PAT_P_POST	Plasma	POST	33.877	34.189	34.033	1:300	10210	10.21			B	STD 1	STD 1					33_PAT_P_POD1	33_PAT_P_POD1	38_PAT_P_POST	38_PAT_P_POST
	6	6_PAT_P_POD0	Plasma	POD0	35.878	35.634	35.756	1:300	10727	10.727			C	STD 2	STD 2	6_CPB_P_V00	6_CPB_P_V00	33_PAT_P_PRE	33_PAT_P_PRE	33_PAT_P_POD2	33_PAT_P_POD2	38_PAT_P_POD0	38_PAT_P_POD0
	6	6_PAT_P_POD1	Plasma	POD1	45.672	43.848	44.76	1:300	13428	13.428			D	STD 3	STD 3							38_PAT_P_POD1	38_PAT_P_POD1	23_PAT_P_POST	23_PAT_P_POST
	6	6_PAT_P_POD2	Plasma	POD2	42.334	41.294	41.814	1:300	12544	12.544			E	STD 4	STD 4			33_CPB_P_V00	33_CPB_P_V00	38_PAT_P_PRE	38_PAT_P_PRE	38_PAT_P_POD2	38_PAT_P_POD2	23_PAT_P_POD0	23_PAT_P_POD0
	33	33_PAT_P_PRE	Plasma	PRE	19.998	20.099	20.049	1:300	6015	6.015			F	STD 5	STD 5	6_PAT_P_POST	6_PAT_P_POST							23_PAT_P_POD1	23_PAT_P_POD1
	33	33_CPB_P_V00	Plasma	T00	16.678	16.853	16.766	1:300	5030	5.03			G	STD 6	STD 6	6_PAT_P_POD0	6_PAT_P_POD0			38_CPB_P_V00	38_CPB_P_V00	23_PAT_P_PRE	23_PAT_P_PRE	23_PAT_P_POD2	23_PAT_P_POD2
	33	33_PAT_P_POST	Plasma	POST	25.579	25.308	25.444	1:300	7633	7.633			H	Plasma	Plasma	6_PAT_P_POD1	6_PAT_P_POD1	33_PAT_P_POST	33_PAT_P_POST
	33	33_PAT_P_POD0	Plasma	POD0	26.559	26.793	26.676	1:300	8003	8.003
	33	33_PAT_P_POD1	Plasma	POD1	29.263	27.536	28.4	1:300	8520	8.52
	33	33_PAT_P_POD2	Plasma	POD2	37.975	37.733	37.854	1:300	11356	11.356			Plate 6 Absorbance
	38	38_PAT_P_PRE	Plasma	PRE	41.611	41.041	41.326	1:300	12398	12.398			<>	1	2	3	4	5	6	7	8	9	10	11	12
	38	38_CPB_P_V00	Plasma	T00	19.252	18.491	18.872	1:300	5662	5.662			A	0.0572	0.0561	1.2138	1.2019	1.7267	1.7034	1.2523	1.2615			1.1068	1.0946
	38	38_PAT_P_POST	Plasma	POST	26.951	25.966	26.459	1:300	7938	7.938			B	0.2954	0.3108					1.3544	1.2903	1.2677	1.2286
	38	38_PAT_P_POD0	Plasma	POD0	33.22	33.93	33.575	1:300	10073	10.073			C	0.5959	0.5866	0.8688	0.8746	0.9654	0.9702	1.6225	1.6162	1.4871	1.5089
	38	38_PAT_P_POD1	Plasma	POD1	71.526	76.252	73.889	1:300	22167	22.167			D	1.2011	1.1716							2.1205	2.1551	1.4916	1.4406
	38	38_PAT_P_POD2	Plasma	POD2	84.922	90.97	87.946	1:300	26384	26.384			E	1.8865	1.8683			0.8023	0.8111	1.7106	1.6976	2.2072	2.2367	1.4611	1.4679
	23	23_PAT_P_PRE	Plasma	PRE	28.798	27.71	28.254	1:300	8476	8.476			F	2.2765	2.2572	1.5073	1.5167							1.9087	1.9598
	23	23_CPB_P_V00	Plasma	T00	23.079	22.803	22.941	1:300	6882	6.882			G	2.4264	2.4264	1.5658	1.5589			0.9296	0.8925	1.3375	1.2969	2.1422	2.173
	23	23_PAT_P_POST	Plasma	POST	33.365	31.767	32.566	1:300	9770	9.77			H	1.8175	1.7687	1.7955	1.759	1.2129	1.2018
	23	23_PAT_P_POD0	Plasma	POD0	32.398	32.611	32.505	1:300	9751	9.751
	23	23_PAT_P_POD1	Plasma	POD1	52.283	55.891	54.087	1:300	16226	16.226
	23	23_PAT_P_POD2	Plasma	POD2	74.409	78.991	76.7	1:300	23010	23.01

## Sheet: Plate 7
	Patient	Sample ID	Sample type	Timepoint	Measured Conc. 1 ng/mL	Measured Conc.2 ng/mL	Alverage Measured conc. ng/mL	Dilution factor	Real conc. ng/ml	A1M µg/ml	Comment
													Plate Layout
	17	17_PAT_P_PRE	Plasma	PRE	34.301	34.449	34.375	1:300	10313	10.313				1	2	3	4	5	6	7	8	9	10	11	12
	17	17_CPB_P_V00	Plasma	T00	15.045	15.418	15.231	1:300	4569	4.569			A	blank	blank	17_PAT_P_PRE	17_PAT_P_PRE			24_PAT_P_POD1	24_PAT_P_POD1	18_PAT_P_POD0	18_PAT_P_POD0
	17	17_PAT_P_POST	Plasma	POST	19.301	19.806	19.553	1:300	5866	5.866			B	STD 1	STD 1			24_PAT_P_PRE	24_PAT_P_PRE	24_PAT_P_POD2	24_PAT_P_POD2	18_PAT_P_POD1	18_PAT_P_POD1
	17	17_PAT_P_POD0	Plasma	POD0	23.232	23.415	23.323	1:300	6997	6.997			C	STD 2	STD 2	17_CPB_P_V00	17_CPB_P_V00			18_PAT_P_PRE	18_PAT_P_PRE	18_PAT_P_POD2	18_PAT_P_POD2	14_PAT_P_POST	14_PAT_P_POST
	17	17_PAT_P_POD1	Plasma	POD1	53.935	55.334	54.635	1:300	16391	16.391			D	STD 3	STD 3			24_CPB_P_V00	24_CPB_P_V00			14_PAT_P_PRE	14_PAT_P_PRE	14_PAT_P_POD0	14_PAT_P_POD0
	17	17_PAT_P_POD2	Plasma	POD2	41.397	39.032	40.215	1:300	12065	12.065			E	STD 4	STD 4	17_PAT_P_POST	17_PAT_P_POST			18_CPB_P_V00	18_CPB_P_V00			14_PAT_P_POD1	14_PAT_P_POD1
	24	24_PAT_P_PRE	Plasma	PRE	18.908	18.324	18.616	1:300	5585	5.585			F	STD 5	STD 5	17_PAT_P_POD0	17_PAT_P_POD0					14_CPB_P_V00	14_CPB_P_V00	14_PAT_P_POD2	14_PAT_P_POD2
	24	24_CPB_P_V00	Plasma	T00	13.223	13.219	13.221	1:300	3966	3.966			G	STD 6	STD 6	17_PAT_P_POD1	17_PAT_P_POD1	24_PAT_P_POST	24_PAT_P_POST
	24	24_PAT_P_POST	Plasma	POST	17.397	17.144	17.271	1:300	5181	5.181			H	Plasma	Plasma	17_PAT_P_POD2	17_PAT_P_POD2	24_PAT_P_POD0	24_PAT_P_POD1	18_PAT_P_POST	18_PAT_P_POST
	24	24_PAT_P_POD0	Plasma	POD0	19.808	19.866	19.837	1:300	5951	5.951
	24	24_PAT_P_POD1	Plasma	POD1	26.465	26.436	26.45	1:300	7935	7.935
	24	24_PAT_P_POD2	Plasma	POD2	27.848	26.939	27.394	1:300	8218	8.218			Plate 7 Absorbance
	18	18_PAT_P_PRE	Plasma	PRE	18.679	18.753	18.716	1:300	5615	5.615			<>	1	2	3	4	5	6	7	8	9	10	11	12
	18	18_CPB_P_V00	Plasma	T00	16.81	17.181	16.996	1:300	5099	5.099			A	0.059	0.0627	1.5056	1.5102			1.2235	1.2223	1.2376	1.2489
	18	18_PAT_P_POST	Plasma	POST	27.12	25.762	26.441	1:300	7932	7.932			B	0.334	0.3005			0.882	0.8536	1.279	1.2428	1.5973	1.6351
	18	18_PAT_P_POD0	Plasma	POD0	26.811	27.09	26.95	1:300	8085	8.085			C	0.6053	0.5581	0.693	0.7112			0.8709	0.8745	1.7901	1.805	1.2534	1.3432
	18	18_PAT_P_POD1	Plasma	POD1	37.431	38.843	38.137	1:300	11441	11.441			D	1.1361	1.1669			0.6052	0.605			1.0374	1.0745	1.3792	1.4141
	18	18_PAT_P_POD2	Plasma	POD2	45.645	46.408	46.027	1:300	13808	13.808			E	1.8743	1.8846	0.901	0.9253			0.7795	0.7977			1.2815	1.3505
	14	14_PAT_P_PRE	Plasma	PRE	22.192	23.007	22.599	1:300	6780	6.78			F	2.2592	2.242	1.0846	1.0928					0.6722	0.685	1.465	1.5163
	14	14_CPB_P_V00	Plasma	T00	14.618	14.881	14.749	1:300	4425	4.425			G	2.3662	2.4151	1.9302	1.9497	0.8083	0.7959
	14	14_PAT_P_POST	Plasma	POST	27.203	29.531	28.367	1:300	8510	8.51			H	1.7489	1.6763	1.6983	1.64	0.9254	0.9282	1.2501	1.1944
	14	14_PAT_P_POD0	Plasma	POD0	30.519	31.511	31.015	1:300	9305	9.305
	14	14_PAT_P_POD1	Plasma	POD1	27.912	29.729	28.82	1:300	8646	8.646
	14	14_PAT_P_POD2	Plasma	POD2	33.027	34.647	33.837	1:300	10151	10.151

## Sheet: Plate 8
	Patient	Sample ID	Sample type	Timepoint	Measured Conc. 1 ng/mL	Measured Conc.2 ng/mL	Alverage Measured conc. ng/mL	Dilution factor	Real conc. ng/ml	A1M µg/ml	Comment
													Plate Layout
	11	11_PAT_P_PRE	Plasma	PRE	24.377	25.573	24.975	1:300	7493	7.493				1	2	3	4	5	6	7	8	9	10	11	12
	11	11_CPB_P_V00	Plasma	T00	13.312	14.117	13.714	1:300	4114	4.114			A	blank	blank	11_PAT_P_PRE	11_PAT_P_PRE	11_PAT_P_POD2	11_PAT_P_POD2	27_PAT_P_POD1	27_PAT_P_POD1
	11	11_PAT_P_POST	Plasma	POST	24.256	24.211	24.234	1:300	7270	7.27			B	STD 1	STD 1			27_PAT_P_PRE	27_PAT_P_PRE	27_PAT_P_POD2	27_PAT_P_POD2
	11	11_PAT_P_POD0	Plasma	POD0	33.721	34.715	34.218	1:300	10265	10.265			C	STD 2	STD 2	11_CPB_P_V00	11_CPB_P_V00
	11	11_PAT_P_POD1	Plasma	POD1	45.896	46.201	46.048	1:300	13814	13.814			D	STD 3	STD 3			27_CPB_P_V00	27_CPB_P_V00	36_PAT_P_POD1	36_PAT_P_POD1
	11	11_PAT_P_POD2	Plasma	POD2	46.59	45.384	45.987	1:300	13796	13.796			E	STD 4	STD 4					36_PAT_P_POD2	36_PAT_P_POD2
	27	27_PAT_P_PRE	Plasma	PRE	31.073	30.082	30.577	1:300	9173	9.173			F	STD 5	STD 5	11_PAT_P_POST	11_PAT_P_POST
	27	27_CPB_P_V00	Plasma	T00	21.622	19.981	20.801	1:300	6240	6.24			G	STD 6	STD 6	11_PAT_P_POD0	11_PAT_P_POD0	27_PAT_P_POST	27_PAT_P_POST
	27	27_PAT_P_POST	Plasma	POST	24.153	22.491	23.322	1:300	6997	6.997			H	Plasma	Plasma	11_PAT_P_POD1	11_PAT_P_POD1	27_PAT_P_POD0	27_PAT_P_POD0	9_PAT_P_POD1	9_PAT_P_POD1
	27	27_PAT_P_POD0	Plasma	POD0	30.538	29.134	29.836	1:300	8951	8.951
	27	27_PAT_P_POD1	Plasma	POD1	38.338	32.205	35.271	1:300	10581	10.581
	27	27_PAT_P_POD2	Plasma	POD2	74.42	69.348	71.884	1:300	21565	21.565			Plate 8 Absorbance
	36	36_PAT_P_POD1	Plasma	POD1	50.002	49.068	49.535	1:500	24768	24.768			<>	1	2	3	4	5	6	7	8	9	10	11	12
	36	36_PAT_P_POD2	Plasma	POD2	44.644	51.52	48.082	1:500	24041	24.041			A	0.0586	0.0577	1.3014	1.3558	1.9848	1.9618	1.8012	1.6162
	9	9_PAT_P_POD1	Plasma	POD1	75.612	78.006	76.809	1:300	23043	23.043			B	0.3486	0.3533			1.5765	1.5402	2.3004	2.264
													C	0.6627	0.6743	0.7108	0.7565
													D	1.3562	1.295			1.1676	1.0826	2.044	2.0286
													E	2.0458	2.053					1.9471	2.0678
													F	2.4045	2.4191	1.2958	1.2937
													G	2.5062	2.5844	1.6665	1.6978	1.291	1.2111
													H	1.8116	1.8321	1.9717	1.9775	1.5571	1.5041	2.3081	2.3227

## Sheet: Plate 9
	Patient	Sample ID	Sample type	Timepoint	Measured Conc. 1 ng/mL	Measured Conc.2 ng/mL	Alverage Measured conc. ng/mL	Dilution factor	Real conc. ng/ml	A1M µg/ml	Comment
													Plate Layout
	2	02-PAT-P-PRE	Plasma	PRE	39.625	37.134	38.38	1:300	11514	11.514				1	2	3	4	5	6	7	8	9	10	11	12
	2	02-CPB-P-V00	Plasma	T00	17.7	18.221	17.961	1:300	5388.3	5.3883			A	blank	blank							03-CPB-P-V00	03-CPB-P-V00
	2	02-PAT-P-POST	Plasma	POST	23.36	22.511	22.935	1:300	6880.5	6.8805			B	STD 1	STD 1									05-CPB-P-V00	05-CPB-P-V00
	2	02-PAT-P-POD0	Plasma	POD0	28.938	29.476	29.207	1:300	8762.1	8.7621			C	STD 2	STD 2					02-PAT-P-POST	02-PAT-P-POST
	2	02-PAT-P-POD1	Plasma	POD1	55.409	57.682	56.545	1:300	16963.5	16.9635			D	STD 3	STD 3					02-PAT-P-POD0	02-PAT-P-POD0	03-PAT-P-POST	03-PAT-P-POST
	2	02-PAT-P-POD2	Plasma	POD2	67.799	73.14	70.469	1:300	21140.7	21.1407			E	STD 4	STD 4					02-PAT-P-POD1	02-PAT-P-POD1	03-PAT-P-POD0	03-PAT-P-POD0
	3	03-PAT-P-PRE	Plasma	PRE	22.968	21.813	22.39	1:300	6717	6.717			F	STD 5	STD 5			02-PAT-P-PRE	02-PAT-P-PRE	02-PAT-P-POD2	02-PAT-P-POD2	03-PAT-P-POD1	03-PAT-P-POD1	05-PAT-P-POST	05-PAT-P-POST
	3	03-CPB-P-V00	Plasma	T00	11.991	12.179	12.085	1:300	3625.5	3.6255			G	STD 6	STD 6					03-PAT-P-PRE	03-PAT-P-PRE	03-PAT-P-POD2	03-PAT-P-POD2	05-PAT-P-POD0	05-PAT-P-POD0
	3	03-PAT-P-POST	Plasma	POST	33.235	35.5	34.367	1:300	10310.1	10.3101			H	Plasma	Plasma			02-CPB-P-V00	02-CPB-P-V00			05-PAT-P-PRE	05-PAT-P-PRE	05-PAT-P-POD1	05-PAT-P-POD1
	3	03-PAT-P-POD0	Plasma	POD0	33.544	33.577	33.561	1:300	10068.3	10.0683
	3	03-PAT-P-POD1	Plasma	POD1	36.396	38.852	37.624	1:300	11287.2	11.2872
	3	03-PAT-P-POD2	Plasma	POD2	36.243	36.2	36.221	1:300	10866.3	10.8663			Plate 9 Absorbance
	5	05-PAT-P-PRE	Plasma	PRE	19.025	19.182	19.103	1:300	5730.9	5.7309			<>	1	2	3	4	5	6	7	8	9	10	11	12
	5	05-CPB-P-V00	Plasma	T00	11.338	11.858	11.598	1:300	3479.4	3.4794			A	0.0577	0.0577							0.6208	0.6311
	5	05-PAT-P-POST	Plasma	POST	29.018	30.012	29.515	1:300	8854.5	8.8545			B	0.3459	0.3402									0.5854	0.6136
	5	05-PAT-P-POD0	Plasma	POD0	19.889	20.696	20.293	1:300	6087.9	6.0879			C	0.6411	0.6302					1.2135	1.1742
	5	05-PAT-P-POD1	Plasma	POD1	22.819	23.109	22.964	1:300	6889.2	6.8892			D	1.3022	1.2932					1.4443	1.4641	1.591	1.6585
													E	1.9686	1.9582					2.0446	2.0723	1.6006	1.6016
													F	2.3504	2.3124			1.7662	1.7034	2.1713	2.2112	1.6835	1.7474	1.4473	1.4834
													G	2.4777	2.4703					1.1955	1.1411	1.6793	1.6781	1.0463	1.0867
													H	1.888	1.8693			0.9327	0.9602			1.0021	1.0102	1.1886	1.202

## Sheet: Plate 10
	Patient	Sample ID	Sample type	Timepoint	Measured Conc. 1 ng/mL	Measured Conc.2 ng/mL	Alverage Measured conc. ng/mL	Dilution factor	Real conc. ng/ml	A1M µg/ml	Comment
													Plate Layout
	5	05-PAT-P-POD2	plasma	POD2	29.579	28.78	29.18	1:300	8754	8.75				1	2	3	4	5	6	7	8	9	10	11	12
	7	07-PAT-P-PRE	plasma	PRE	22.408	21.86	22.134	1:300	6640	6.64			A	blank	blank							08-PAT-P-POD2	08-PAT-P-POD2	21-PAT-P-POD0	21-PAT-P-POD0
	7	07-CPB-P-V00	plasma	T00	13.39	12.625	13.008	1:300	3902	3.9			B	STD 1	STD 1					08-CPB-P-V00	08-CPB-P-V00			21-PAT-P-POD1	21-PAT-P-POD1
	7	07-PAT-P-POST	plasma	POST	25.948	26.217	26.083	1:300	7825	7.82			C	STD 2	STD 2	05-PAT-P-POD2	05-PAT-P-POD2	07-PAT-P-POST	07-PAT-P-POST			21-PAT-P-PRE	21-PAT-P-PRE	21-PAT-P-POD2	21-PAT-P-POD2
	7	07-PAT-P-POD0	plasma	POD0	36.651	36.877	36.764	1:300	11029	11.03			D	STD 3	STD 3			07-PAT-P-POD0	07-PAT-P-POD0
	7	07-PAT-P-POD1	plasma	POD1	51.52	52.79	52.155	1:300	15647	15.65			E	STD 4	STD 4	07-PAT-P-PRE	07-PAT-P-PRE	07-PAT-P-POD1	07-PAT-P-POD1			21-CPB-P-V00	21-CPB-P-V00	28-PAT-P-PRE	28-PAT-P-PRE
	7	07-PAT-P-POD2	plasma	POD2	72.802	76.997	74.899	1:300	22470	22.47			F	STD 5	STD 5			07-PAT-P-POD2	07-PAT-P-POD2	08-PAT-P-POST	08-PAT-P-POST
	8	08-PAT-P-PRE	plasma	PRE	23.636	23.76	23.698	1:300	7109	7.11			G	STD 6	STD 6	07-CPB-P-V00	07-CPB-P-V00			08-PAT-P-POD0	08-PAT-P-POD0			28-CPB-P-V00	28-CPB-P-V00
	8	08-CPB-P-V00	plasma	T00	14.773	14.722	14.747	1:300	4424	4.42			H	Plasma	Plasma			08-PAT-P-PRE	08-PAT-P-PRE	08-PAT-P-POD1	08-PAT-P-POD1	21-PAT-P-POST	21-PAT-P-POST
	8	08-PAT-P-POST	plasma	POST	26.604	26.026	26.315	1:300	7895	7.89
	8	08-PAT-P-POD0	plasma	POD0	24.227	24.161	24.194	1:300	7258	7.26
	8	08-PAT-P-POD1	plasma	POD1	31.375	32.48	31.928	1:300	9578	9.58			Plate 10 Absorbance
	8	08-PAT-P-POD2	plasma	POD2	46.102	49.277	47.689	1:300	14307	14.31			<>	1	2	3	4	5	6	7	8	9	10	11	12
	21	21-PAT-P-PRE	plasma	PRE	34.721	36.908	35.815	1:300	10745	10.74			A	0.0535	0.0578							1.8349	1.8877	1.8087	1.8469
	21	21-CPB-P-V00	plasma	T00	21.774	21.95	21.862	1:300	6559	6.56			B	0.3347	0.3359					0.7597	0.757			2.1009	2.1928
	21	21-PAT-P-POST	plasma	POST	40.953	43.052	42.002	1:300	12601	12.6			C	0.6136	0.6332	1.4202	1.3923	1.2862	1.2968			1.58	1.6385	2.1872	2.2017
	21	21-PAT-P-POD0	plasma	POD0	44.661	46.79	45.726	1:300	13718	13.72			D	1.272	1.2515			1.6319	1.6377
	21	21-PAT-P-POD1	plasma	POD1	68.179	82.452	75.315	1:300	22595	22.59			E	1.8743	1.9114	1.1373	1.1126	1.9213	1.9391			1.1087	1.1167	1.7008	1.8074
	21	21-PAT-P-POD2	plasma	POD2	81.383	84.222	82.802	1:300	24841	24.84			F	2.3048	2.2131			2.1352	2.1623	1.3118	1.2893
	28	28-PAT-P-PRE	plasma	PRE	39.473	44.592	42.032	1:300	12610	12.61			G	2.3631	2.4516	0.686	0.6451			1.2161	1.2133			1.2563	1.3432
	28	28-CPB-P-V00	plasma	T00	25.201	27.431	26.316	1:300	7895	7.89			H	1.8652	1.7987			1.191	1.1963	1.4798	1.5144	1.7339	1.7776

[truncated: 3 more sheets: Plate 11, Plate 12, Summary data]
