# Supplementary material for: Surgical Timing, Preoperative Oxygenation, and Sex Are Associated with Oxidative Stress and α1-Microglobulin Response in Neonatal Open-Heart Surgery
Source: Med Sci (Basel). 2026 Jul 21;14(3):408. doi: 10.3390/medsci14030408 (PMC13413804; doi:10.3390/medsci14030408)
Supplement: Supplementary file 1 [file medsci-14-00408-s001.zip › Table S4. Creatinine raw and summary data.xlsx]

## Sheet: Plate 1
	Patient ID	OD sample 5	OD sample 0	OD std. 5	OD std0	STD (50 mg/dL)	Creatinine (mg/dL)
									Plate layout
	01_PAT_U_PRE	0.2048	0.14815	0.43155	0.2375	50	14.5968			1	2	3	4	5	6	7	8	9	10	11	12
	01_PAT_U_POST	0.14425	0.1236	0.43155	0.2375	50	5.32079		A	blank	blank	02-PAT-U-POST	02-PAT-U-POST	04_PAT_U_PRE	04_PAT_U_PRE	05-PAT-U-POD2	05-PAT-U-POD2	07-PAT-U-PRE	07-PAT-U-PRE	08-PAT-U-POD2	08-PAT-U-POD2
	01_PAT_U_POD0	0.231	0.1653	0.43155	0.2375	50	16.9286		B	STD 1	STD 1	02-PAT-U-POD0	02-PAT-U-POD0	04_PAT_U_POD0	04_PAT_U_POD0			07-PAT-U-POD0	07-PAT-U-POD0
	01_PAT_U_POD1	0.1409	0.11985	0.43155	0.2375	50	5.42386		C	01_PAT_U_PRE	01_PAT_U_PRE	02-PAT-U-POD1	02-PAT-U-POD1	04_PAT_U_POD1	04_PAT_U_POD1	06_PAT_U_PRE	06_PAT_U_PRE	07-PAT-U-POD1	07-PAT-U-POD1	09_PAT_U_PRE	09_PAT_U_PRE
	01_PAT_U_POD2	0.1824	0.13725	0.43155	0.2375	50	11.6336		D	01_PAT_U_POST	01_PAT_U_POST	03-PAT-U-PRE	03-PAT-U-PRE	04_PAT_U_POD2	04_PAT_U_POD2	06_PAT_U_POST	06_PAT_U_POST	07-PAT-U-POD2	07-PAT-U-POD2	09_PAT_U_POST	09_PAT_U_POST
	02-PAT-U-PRE	0.2254	0.1572	0.43155	0.2375	50	17.5728		E	01_PAT_U_POD0	01_PAT_U_POD0	03-PAT-U-POST	03-PAT-U-POST	05-PAT-U-PRE	05-PAT-U-PRE	06_PAT_U_POD0	06_PAT_U_POD0			09_PAT_U_POD0	09_PAT_U_POD0
	02-PAT-U-POST	0.2222	0.1563	0.43155	0.2375	50	16.9802		F	01_PAT_U_POD1	01_PAT_U_POD1	03-PAT-U-POD0	03-PAT-U-POD0	05-PAT-U-POST	05-PAT-U-POST	06_PAT_U_POD1	06_PAT_U_POD1	08-PAT-U-PRE	08-PAT-U-PRE	09_PAT_U_POD1	09_PAT_U_POD1
	02-PAT-U-POD0	0.2033	0.1519	0.43155	0.2375	50	13.244		G	01_PAT_U_POD2	01_PAT_U_POD2	03-PAT-U-POD1	03-PAT-U-POD1	05-PAT-U-POD0	05-PAT-U-POD0	06_PAT_U_POD2	06_PAT_U_POD2	08-PAT-U-POD0	08-PAT-U-POD0	09_PAT_U_POD2	09_PAT_U_POD2
	02-PAT-U-POD1	0.1673	0.1331	0.43155	0.2375	50	8.81216		H	02-PAT-U-PRE	02-PAT-U-PRE	03-PAT-U-POD2	03-PAT-U-POD2	05-PAT-U-POD1	05-PAT-U-POD1			08-PAT-U-POD1	08-PAT-U-POD1	01_PAT_U_PRE	01_PAT_U_PRE
	03-PAT-U-PRE	0.35735	0.2134	0.43155	0.2375	50	37.091
	03-PAT-U-POST	0.27245	0.1771	0.43155	0.2375	50	24.5684
	03-PAT-U-POD0	0.1693	0.13305	0.43155	0.2375	50	9.34038		Plate 1 (0 minutes)
	03-PAT-U-POD1	0.19465	0.14245	0.43155	0.2375	50	13.4501		<>	1	2	3	4	5	6	7	8	9	10	11	12
	03-PAT-U-POD2	0.14945	0.1234	0.43155	0.2375	50	6.71219		A	0.106	0.1046	0.1601	0.1525	0.1458	0.1428	0.1262	0.1249	0.1567	0.161	0.1332	0.133
	04_PAT_U_PRE	0.1991	0.1443	0.43155	0.2375	50	14.1201		B	0.2419	0.2331	0.1515	0.1523	0.1557	0.1561			0.1221	0.1292
	04_PAT_U_POD0	0.209	0.1559	0.43155	0.2375	50	13.682		C	0.1462	0.1501	0.131	0.1352	0.1206	0.1235	0.1745	0.1921	0.1287	0.1332	0.2128	0.2049
	04_PAT_U_POD1	0.14365	0.12205	0.43155	0.2375	50	5.56558		D	0.1249	0.1223	0.204	0.2228	0.1396	0.1429	0.1115	0.1119	0.1232	0.1262	0.154	0.153
	04_PAT_U_POD2	0.18945	0.14125	0.43155	0.2375	50	12.4195		E	0.1592	0.1714	0.1774	0.1768	0.1422	0.1466	0.1277	0.1289			0.1513	0.1544
	05-PAT-U-PRE	0.1938	0.1444	0.43155	0.2375	50	12.7287		F	0.12	0.1197	0.1323	0.1338	0.1657	0.1847	0.1326	0.131	0.1553	0.1561	0.1408	0.1726
	05-PAT-U-POST	0.2511	0.1752	0.43155	0.2375	50	19.5568		G	0.1377	0.1368	0.1435	0.1414	0.1152	0.1149	0.1406	0.1321	0.1217	0.1216	0.1232	0.1233
	05-PAT-U-POD0	0.1317	0.11505	0.43155	0.2375	50	4.29013		H	0.1512	0.1632	0.1243	0.1225	0.1485	0.1511			0.1398	0.1365	0.1417	0.1455
	05-PAT-U-POD1	0.2107	0.1498	0.43155	0.2375	50	15.6918
	05-PAT-U-POD2	0.15415	0.12555	0.43155	0.2375	50	7.36923
	06_PAT_U_PRE	0.2926	0.1833	0.43155	0.2375	50	28.1628		Plate 1 (5 minutes)
	06_PAT_U_POST	0.12185	0.1117	0.43155	0.2375	50	2.61531		<>	1	2	3	4	5	6	7	8	9	10	11	12
	06_PAT_U_POD0	0.1555	0.1283	0.43155	0.2375	50	7.0085		A	0.1074	0.1057	0.2323	0.2121	0.2027	0.1955	0.1559	0.1524	0.2318	0.2424	0.1758	0.174
	06_PAT_U_POD1	0.173	0.1318	0.43155	0.2375	50	10.6158		B	0.4411	0.422	0.2031	0.2035	0.2099	0.2081			0.1489	0.1586
	06_PAT_U_POD2	0.1882	0.13635	0.43155	0.2375	50	13.36		C	0.1986	0.211	0.1632	0.1714	0.1415	0.1458	0.2716	0.3136	0.1621	0.1744	0.3068	0.2701
	07-PAT-U-PRE	0.2371	0.15885	0.43155	0.2375	50	20.1623		D	0.1467	0.1418	0.3408	0.3739	0.1863	0.1926	0.1213	0.1224	0.1537	0.1597	0.2123	0.2121
	07-PAT-U-POD0	0.15375	0.12565	0.43155	0.2375	50	7.2404		E	0.2181	0.2439	0.2725	0.2724	0.1887	0.1989	0.1541	0.1569			0.2049	0.2141
	07-PAT-U-POD1	0.16825	0.13095	0.43155	0.2375	50	9.61093		F	0.1409	0.1409	0.1673	0.1713	0.2354	0.2668	0.1718	0.1742	0.2346	0.237	0.1989	0.2283
	07-PAT-U-POD2	0.1567	0.1247	0.43155	0.2375	50	8.2453		G	0.1829	0.1819	0.193	0.1963	0.1319	0.1315	0.1973	0.1791	0.1474	0.1465	0.1582	0.1598
	08-PAT-U-PRE	0.2358	0.1557	0.43155	0.2375	50	20.639		H	0.2065	0.2443	0.1505	0.1484	0.2085	0.2129			0.1867	0.1846	0.196	0.2072
	08-PAT-U-POD0	0.14695	0.12165	0.43155	0.2375	50	6.51894
	08-PAT-U-POD1	0.18565	0.13815	0.43155	0.2375	50	12.2391
	08-PAT-U-POD2	0.1749	0.1331	0.43155	0.2375	50	10.7704
	09_PAT_U_PRE	0.28845	0.20885	0.43155	0.2375	50	20.5102
	09_PAT_U_POST	0.2122	0.1535	0.43155	0.2375	50	15.125
	09_PAT_U_POD0	0.2095	0.15285	0.43155	0.2375	50	14.5968
	09_PAT_U_POD1	0.2136	0.1567	0.43155	0.2375	50	14.6612
	09_PAT_U_POD2	0.159	0.12325	0.43155	0.2375	50	9.21154

## Sheet: Plate 2
	Patient ID	OD sample 5	OD sample 0	OD std. 5	OD std0	STD (50 mg/dL)	Creatinine Concentration
									Plate layout
	10_PAT_U_PRE	0.25725	0.14465	0.3647	0.16435	50	28.1008			1	2	3	4	5	6	7	8	9	10	11	12
	10_PAT_U_POD0	0.17845	0.12195	0.3647	0.16435	50	14.1003		A	blank	blank	11_PAT_U_POD0	11_PAT_U_POD0			14_PAT_U_POD0	14_PAT_U_POD0	15_PAT_U_POD3	15_PAT_U_POD3	17_PAT_U_POD0	17_PAT_U_POD0
	10_PAT_U_POD1	0.1449	0.1139	0.3647	0.16435	50	7.73646		B	STD 1	STD 1	11_PAT_U_POD1	11_PAT_U_POD1	13_PAT_U_PRE	13_PAT_U_PRE	14_PAT_U_POD1	14_PAT_U_POD1	16_PAT_U_POST	16_PAT_U_POST	17_PAT_U_POD1	17_PAT_U_POD1
	10_PAT_U_POD2	0.1632	0.1153	0.3647	0.16435	50	11.9541		C	10_PAT_U_PRE	10_PAT_U_PRE	11_PAT_U_POD2	11_PAT_U_POD2	13_PAT_U_POST	13_PAT_U_POST	14_PAT_U_POD2	14_PAT_U_POD2	16_PAT_U_POD0	16_PAT_U_POD0	17_PAT_U_POD2	17_PAT_U_POD2
	11_PAT_U_PRE	0.29905	0.1535	0.3647	0.16435	50	36.3239		D	10_PAT_U_POD0	10_PAT_U_POD0	12_PAT_U_PRE	12_PAT_U_PRE	13_PAT_U_POD0	13_PAT_U_POD0			16_PAT_U_POD1	16_PAT_U_POD1	18_PAT_U_PRE	18_PAT_U_PRE
	11_PAT_U_POST	0.1205	0.1094	0.3647	0.16435	50	2.77015		E	10_PAT_U_POD1	10_PAT_U_POD1	12_PAT_U_POST	12_PAT_U_POST	13_PAT_U_POD1	13_PAT_U_POD1	15_PAT_U_PRE	15_PAT_U_PRE	16_PAT_U_POD2	16_PAT_U_POD2	18_PAT_U_POD0	18_PAT_U_POD0
	11_PAT_U_POD0	0.17615	0.12625	0.3647	0.16435	50	12.4532		F	10_PAT_U_POD2	10_PAT_U_POD2	12_PAT_U_POD0	12_PAT_U_POD0	13_PAT_U_POD2	13_PAT_U_POD2	15_PAT_U_POD0	15_PAT_U_POD0			18_PAT_U_POD1	18_PAT_U_POD1
	11_PAT_U_POD1	0.19165	0.1245	0.3647	0.16435	50	16.7582		G	11_PAT_U_PRE	11_PAT_U_PRE	12_PAT_U_POD1	12_PAT_U_POD1	14_PAT_U_PRE	14_PAT_U_PRE	15_PAT_U_POD1	15_PAT_U_POD1	17_PAT_U_PRE	17_PAT_U_PRE	18_PAT_U_POD2	18_PAT_U_POD2
	11_PAT_U_POD2	0.2712	0.14795	0.3647	0.16435	50	30.7587		H	11_PAT_U_POST	11_PAT_U_POST	12_PAT_U_POD2	12_PAT_U_POD2	14_PAT_U_POST	14_PAT_U_POST	15_PAT_U_POD2	15_PAT_U_POD2	17_PAT_U_POST	17_PAT_U_POST	10_PAT_U_PRE	10_PAT_U_PRE
	12_PAT_U_PRE	0.3595	0.1726	0.3647	0.16435	50	46.6434
	12_PAT_U_POST	0.1456	0.12045	0.3647	0.16435	50	6.27652
	12_PAT_U_POD0	0.24615	0.13985	0.3647	0.16435	50	26.5286		Plate 2 (0 minutes)
	12_PAT_U_POD1	0.13265	0.1087	0.3647	0.16435	50	5.97704		<>	1	2	3	4	5	6	7	8	9	10	11	12
	12_PAT_U_POD2	0.17345	0.1228	0.3647	0.16435	50	12.6404		A	0.1014	0.0994	0.1251	0.1274			0.1137	0.114	0.1146	0.1143	0.1199	0.1095
	13_PAT_U_PRE	0.2523	0.1408	0.3647	0.16435	50	27.8263		B	0.1644	0.1643	0.1233	0.1257	0.1399	0.1417	0.108	0.1087	0.1064	0.1065	0.1314	0.1329
	13_PAT_U_POST	0.1798	0.1383	0.3647	0.16435	50	10.3569		C	0.1457	0.1436	0.1465	0.1494	0.138	0.1386	0.1117	0.1174	0.1229	0.1249	0.1276	0.1333
	13_PAT_U_POD0	0.25745	0.15985	0.3647	0.16435	50	24.3574		D	0.1222	0.1217	0.1668	0.1784	0.1597	0.16			0.1107	0.1133	0.1365	0.1377
	13_PAT_U_POD1	0.19255	0.1273	0.3647	0.16435	50	16.284		E	0.1138	0.114	0.1168	0.1241	0.1264	0.1282	0.1295	0.1302	0.1128	0.1151	0.116	0.1201
	13_PAT_U_POD2	0.2	0.12755	0.3647	0.16435	50	18.0809		F	0.1142	0.1164	0.1372	0.1425	0.1275	0.1276	0.1223	0.1242			0.107	0.1094
	14_PAT_U_PRE	0.23075	0.1345	0.3647	0.16435	50	24.0205		G	0.1518	0.1552	0.1103	0.1071	0.1352	0.1338	0.1072	0.1105	0.1183	0.1176	0.1306	0.1328
	14_PAT_U_POST	0.2237	0.1342	0.3647	0.16435	50	22.3359		H	0.1092	0.1096	0.1234	0.1222	0.1342	0.1342	0.122	0.1239	0.1103	0.1126	0.4236	0.1451
	14_PAT_U_POD0	0.13595	0.11385	0.3647	0.16435	50	5.51535
	14_PAT_U_POD1	0.13385	0.10835	0.3647	0.16435	50	6.36386
	14_PAT_U_POD2	0.14355	0.11455	0.3647	0.16435	50	7.23733		Plate 2 (5 minutes)
	15_PAT_U_PRE	0.217	0.12985	0.3647	0.16435	50	21.7494		<>	1	2	3	4	5	6	7	8	9	10	11	12
	15_PAT_U_POD0	0.1957	0.12325	0.3647	0.16435	50	18.0809		A	0.1036	0.1006	0.1735	0.1788			0.1348	0.1371	0.156	0.1571	0.1442	0.1344
	15_PAT_U_POD1	0.14295	0.10885	0.3647	0.16435	50	8.51011		B	0.359	0.3704	0.1857	0.1976	0.2481	0.2565	0.1326	0.1351	0.1179	0.1193	0.2167	0.2291
	15_PAT_U_POD2	0.1866	0.12295	0.3647	0.16435	50	15.8847		C	0.2566	0.2579	0.2638	0.2786	0.1779	0.1817	0.1378	0.1493	0.16	0.1668	0.1996	0.2142
	16_PAT_U_POST	0.1186	0.10645	0.3647	0.16435	50	3.03219		D	0.1779	0.179	0.3474	0.3716	0.2529	0.262			0.1507	0.154	0.2545	0.2642
	16_PAT_U_POD0	0.1634	0.1239	0.3647	0.16435	50	9.85775		E	0.1454	0.1444	0.1403	0.1509	0.1877	0.1974	0.2178	0.2162	0.1421	0.1513	0.1551	0.1653
	16_PAT_U_POD1	0.15235	0.112	0.3647	0.16435	50	10.0699		F	0.1594	0.167	0.236	0.2563	0.1979	0.2021	0.1896	0.2018			0.136	0.1417
	16_PAT_U_POD2	0.1467	0.11395	0.3647	0.16435	50	8.1732		G	0.2961	0.302	0.1351	0.1302	0.2317	0.2298	0.1367	0.1492	0.1729	0.1777	0.2352	0.2448
	17_PAT_U_PRE	0.1753	0.11795	0.3647	0.16435	50	14.3125		H	0.1215	0.1195	0.1732	0.1737	0.2204	0.227	0.1847	0.1885	0.1361	0.1433	0.5384	0.2793
	17_PAT_U_POST	0.1397	0.11145	0.3647	0.16435	50	7.05016
	17_PAT_U_POD0	0.1393	0.1147	0.3647	0.16435	50	6.13926
	17_PAT_U_POD1	0.2229	0.13215	0.3647	0.16435	50	22.6479
	17_PAT_U_POD2	0.2069	0.13045	0.3647	0.16435	50	19.0791
	18_PAT_U_PRE	0.25935	0.1371	0.3647	0.16435	50	30.5091
	18_PAT_U_POD0	0.1602	0.11805	0.3647	0.16435	50	10.5191
	18_PAT_U_POD1	0.13885	0.1082	0.3647	0.16435	50	7.64911
	18_PAT_U_POD2	0.24	0.1317	0.3647	0.16435	50	27.0277

## Sheet: Plate 3
	Patient ID	OD sample 5	OD sample 0	OD std. 5	OD std0	STD (50 mg/dL)	Creatinine Concentration
									Plate layout
	19_PAT_U_PRE	0.2266	0.14295	0.38685	0.1835	50	20.568			1	2	3	4	5	6	7	8	9	10	11	12
	19_PAT_U_POST	0.124	0.10935	0.38685	0.1835	50	3.60216		A	blank	blank	20_PAT_U_PRE	20_PAT_U_PRE	21-PAT-U-POD1	21-PAT-U-POD1	22_PAT_U_POD3	22_PAT_U_POD3	24_PAT_U_POST	24_PAT_U_POST	26_PAT_U_POST	26_PAT_U_POST
	19_PAT_U_POD0	0.1304	0.11235	0.38685	0.1835	50	4.43816		B	STD 1	STD 1	20_PAT_U_POST	20_PAT_U_POST	21-PAT-U-POD2	21-PAT-U-POD2	23_PAT_U_PRE	23_PAT_U_PRE	24_PAT_U_POD0	24_PAT_U_POD0	26_PAT_U_POD0	26_PAT_U_POD0
	19_PAT_U_POD1	0.1469	0.11405	0.38685	0.1835	50	8.07721		C	19_PAT_U_PRE	19_PAT_U_PRE	20_PAT_U_POD0	20_PAT_U_POD0			23_PAT_U_POST	23_PAT_U_POST	24_PAT_U_POD1	24_PAT_U_POD1	26_PAT_U_POD1	26_PAT_U_POD1
	19_PAT_U_POD2	0.16755	0.11915	0.38685	0.1835	50	11.9007		D	19_PAT_U_POST	19_PAT_U_POST	20_PAT_U_POD1	20_PAT_U_POD1	22_PAT_U_PRE	22_PAT_U_PRE	23_PAT_U_POD0	23_PAT_U_POD0	24_PAT_U_POD2	24_PAT_U_POD2	26_PAT_U_POD2	26_PAT_U_POD2
	20_PAT_U_PRE	0.19495	0.13185	0.38685	0.1835	50	15.5151		E	19_PAT_U_POD0	19_PAT_U_POD0	20_PAT_U_POD2	20_PAT_U_POD2	22_PAT_U_POST	22_PAT_U_POST	23_PAT_U_POD1	23_PAT_U_POD1	25-PAT-U-PRE	25-PAT-U-PRE
	20_PAT_U_POST	0.18155	0.12725	0.38685	0.1835	50	13.3514		F	19_PAT_U_POD1	19_PAT_U_POD1			22_PAT_U_POD0	22_PAT_U_POD0	23_PAT_U_POD2	23_PAT_U_POD2	25-PAT-U-POD1	25-PAT-U-POD1	27_PAT_U_PRE	27_PAT_U_PRE
	20_PAT_U_POD0	0.27015	0.1712	0.38685	0.1835	50	24.33		G	19_PAT_U_POD2	19_PAT_U_POD2	21-PAT-U-PRE	21-PAT-U-PRE	22_PAT_U_POD1	22_PAT_U_POD1			25-PAT-U-POD2	25-PAT-U-POD2	27_PAT_U_POD0	27_PAT_U_POD0
	20_PAT_U_POD1	0.15735	0.11795	0.38685	0.1835	50	9.68773		H			21-PAT-U-POD0	21-PAT-U-POD0	22_PAT_U_POD2	22_PAT_U_POD2	24_PAT_U_PRE	24_PAT_U_PRE	26_PAT_U_PRE	26_PAT_U_PRE	19_PAT_U_PRE	19_PAT_U_PRE
	20_PAT_U_POD2	0.15415	0.1183	0.38685	0.1835	50	8.81485
	21-PAT-U-PRE	0.2851	0.15775	0.38685	0.1835	50	31.313
	21-PAT-U-POD0	0.19945	0.13465	0.38685	0.1835	50	15.9331		Plate 3 (0minutes)
	21-PAT-U-POD1	0.17545	0.12485	0.38685	0.1835	50	12.4416		<>	1	2	3	4	5	6	7	8	9	10	11	12
	21-PAT-U-POD2	0.1664	0.1219	0.38685	0.1835	50	10.9417		A	0.1021	0.1013	0.129	0.1347	0.1266	0.1231	0.1347	0.137	0.1118	0.1096	0.1286	0.1315
	22_PAT_U_PRE	0.32595	0.17265	0.38685	0.1835	50	37.6936		B	0.1831	0.1839	0.1279	0.1266	0.121	0.1228	0.1406	0.1426	0.1265	0.1247	0.1436	0.1466
	22_PAT_U_POST	0.1481	0.1199	0.38685	0.1835	50	6.93386		C	0.1424	0.1435	0.1701	0.1723			0.1098	0.1127	0.137	0.1345	0.1293	0.1298
	22_PAT_U_POD0	0.15365	0.11715	0.38685	0.1835	50	8.97467		D	0.1093	0.1094	0.1179	0.118	0.1622	0.1831	0.1153	0.1167	0.1328	0.1281	0.1104	0.1118
	22_PAT_U_POD1	0.17315	0.1215	0.38685	0.1835	50	12.6998		E	0.1122	0.1125	0.1181	0.1185	0.1191	0.1207	0.1185	0.1196	0.1291	0.1333
	22_PAT_U_POD2	0.1781	0.12505	0.38685	0.1835	50	13.044		F	0.1148	0.1133			0.1158	0.1185	0.1267	0.1264	0.1684	0.1302	0.1354	0.142
	23_PAT_U_PRE	0.24705	0.1416	0.38685	0.1835	50	25.9282		G	0.1181	0.1202	0.1567	0.1588	0.1201	0.1229			0.13	0.1304	0.1112	0.1158
	23_PAT_U_POST	0.123	0.11125	0.38685	0.1835	50	2.88911		H			0.1343	0.135	0.1243	0.1258	0.1327	0.1339	0.1322	0.1301	0.1347	0.1391
	23_PAT_U_POD0	0.14425	0.116	0.38685	0.1835	50	6.94615
	23_PAT_U_POD1	0.1621	0.11905	0.38685	0.1835	50	10.5852
	23_PAT_U_POD2	0.18925	0.12655	0.38685	0.1835	50	15.4168		Plate 3 (5 minutes)
	24_PAT_U_PRE	0.2158	0.1333	0.38685	0.1835	50	20.2852		<>	1	2	3	4	5	6	7	8	9	10	11	12
	24_PAT_U_POST	0.1235	0.1107	0.38685	0.1835	50	3.14728		A	0.1039	0.1025	0.1885	0.2014	0.1814	0.1695	0.2169	0.2202	0.1238	0.1232	0.1603	0.1675
	24_PAT_U_POD0	0.1817	0.1256	0.38685	0.1835	50	13.794		B	0.3883	0.3854	0.1816	0.1815	0.1636	0.1692	0.2367	0.2574	0.1836	0.1798	0.1915	0.2036
	24_PAT_U_POD1	0.2231	0.13575	0.38685	0.1835	50	21.4777		C	0.2253	0.2279	0.2647	0.2756			0.1201	0.1259	0.2193	0.2269	0.194	0.1979
	24_PAT_U_POD2	0.20305	0.13045	0.38685	0.1835	50	17.851		D	0.1235	0.1245	0.1551	0.1596	0.312	0.3399	0.1424	0.1461	0.2025	0.2036	0.1364	0.1389
	25-PAT-U-PRE	0.19695	0.1312	0.38685	0.1835	50	16.1667		E	0.1309	0.1299	0.1518	0.1565	0.1463	0.1499	0.1614	0.1628	0.1975	0.1964
	25-PAT-U-POD1	0.21	0.1493	0.38685	0.1835	50	14.925		F	0.1495	0.1443			0.1497	0.1576	0.1892	0.1893	0.2267	0.1933	0.2286	0.2521
	25-PAT-U-POD2	0.20145	0.1302	0.38685	0.1835	50	17.5191		G	0.1674	0.1677	0.2799	0.2903	0.1718	0.1745			0.2003	0.2026	0.1446	0.1496
	26_PAT_U_PRE	0.21475	0.13115	0.38685	0.1835	50	20.5557		H			0.1973	0.2016	0.177	0.1792	0.2128	0.2188	0.2166	0.2129	0.2215	0.2356
	26_PAT_U_POST	0.1639	0.13005	0.38685	0.1835	50	8.32309
	26_PAT_U_POD0	0.19755	0.1451	0.38685	0.1835	50	12.8965
	26_PAT_U_POD1	0.19595	0.12955	0.38685	0.1835	50	16.3265
	26_PAT_U_POD2	0.13765	0.1111	0.38685	0.1835	50	6.52815
	27_PAT_U_PRE	0.24035	0.1387	0.38685	0.1835	50	24.9939
	27_PAT_U_POD0	0.1471	0.1135	0.38685	0.1835	50	8.26162

## Sheet: Plate 4
	Patient ID	OD sample 5	OD sample 0	OD std. 5	OD std0	STD (50 mg/dL)	Creatinine Concentration
									Plate layout
	27_PAT_U_POD1	0.13705	0.1116	0.3744	0.16025	50	5.9421			1	2	3	4	5	6	7	8	9	10	11	12
	27_PAT_U_POD2	0.1637	0.11975	0.3744	0.16025	50	10.2615		A	blank	blank	28-PAT-U-POD1	28-PAT-U-POD1	30-PAT-U-PRE	30-PAT-U-PRE	31_PAT_U_POD1	31_PAT_U_POD1	33_PAT_U_PRE	33_PAT_U_PRE	34_PAT_U_POD2	34_PAT_U_POD2
	28-PAT-U-PRE	0.2874	0.15205	0.3744	0.16025	50	31.6017		B	STD 1	STD 1	28-PAT-U-POD2	28-PAT-U-POD2	30-PAT-U-POST	30-PAT-U-POST	31_PAT_U_POD2	31_PAT_U_POD2	33_PAT_U_POST	33_PAT_U_POST	35_PAT_U_PRE	35_PAT_U_PRE
	28-PAT-U-POST	0.2688	0.1508	0.3744	0.16025	50	27.5508		C	27_PAT_U_POD1	27_PAT_U_POD1			30-PAT-U-POD0	30-PAT-U-POD0	32_PAT_U_PRE	32_PAT_U_PRE	33_PAT_U_POD0	33_PAT_U_POD0	35_PAT_U_POST	35_PAT_U_POST
	28-PAT-U-POD0	0.29355	0.1611	0.3744	0.16025	50	30.9246		D	27_PAT_U_POD2	27_PAT_U_POD2	29_PAT_U_PRE	29_PAT_U_PRE	30-PAT-U-POD1	30-PAT-U-POD1	32_PAT_U_POST	32_PAT_U_POST	33_PAT_U_POD1	33_PAT_U_POD1	35_PAT_U_POD0	35_PAT_U_POD0
	28-PAT-U-POD1	0.2454	0.13945	0.3744	0.16025	50	24.7373		E			29_PAT_U_POD0	29_PAT_U_POD0	30-PAT-U-POD2	30-PAT-U-POD2	32_PAT_U_POD0	32_PAT_U_POD0	33_PAT_U_POD2	33_PAT_U_POD2	35_PAT_U_POD1	35_PAT_U_POD1
	28-PAT-U-POD2	0.1445	0.1131	0.3744	0.16025	50	7.33131		F	28-PAT-U-PRE	28-PAT-U-PRE	29_PAT_U_POD1	29_PAT_U_POD1	31_PAT_U_PRE	31_PAT_U_PRE	32_PAT_U_POD1	32_PAT_U_POD1	34_PAT_U_PRE	34_PAT_U_PRE	35_PAT_U_POD2	35_PAT_U_POD2
	29_PAT_U_PRE	0.1762	0.1184	0.3744	0.16025	50	13.4952		G	28-PAT-U-POST	28-PAT-U-POST	29_PAT_U_POD2	29_PAT_U_POD2	31_PAT_U_POST	31_PAT_U_POST	32_PAT_U_POD2	32_PAT_U_POD2	34_PAT_U_POD0	34_PAT_U_POD0	36_PAT_U_PRE	36_PAT_U_PRE
	29_PAT_U_POD0	0.1424	0.11385	0.3744	0.16025	50	6.66589		H	28-PAT-U-POD0	28-PAT-U-POD0			31_PAT_U_POD0	31_PAT_U_POD0			34_PAT_U_POD1	34_PAT_U_POD1	27_PAT_U_POD1	27_PAT_U_POD1
	29_PAT_U_POD1	0.14465	0.11075	0.3744	0.16025	50	7.91501
	29_PAT_U_POD2	0.15255	0.114	0.3744	0.16025	50	9.0007
	30-PAT-U-PRE	0.221	0.13085	0.3744	0.16025	50	21.0483		Plate 4 (0 minutes)
	30-PAT-U-POST	0.11875	0.10695	0.3744	0.16025	50	2.75508		<>	1	2	3	4	5	6	7	8	9	10	11	12
	30-PAT-U-POD0	0.1512	0.11655	0.3744	0.16025	50	8.09012		A	0.103	0.1031	0.1351	0.1438	0.1301	0.1316	0.1212	0.1223	0.199	0.2151	0.13	0.1381
	30-PAT-U-POD1	0.1492	0.11315	0.3744	0.16025	50	8.417		B	0.1609	0.1596	0.1126	0.1136	0.1069	0.107	0.1165	0.1174	0.1061	0.1057	0.1153	0.1158
	30-PAT-U-POD2	0.1814	0.12395	0.3744	0.16025	50	13.4135		C	0.1115	0.1117			0.1149	0.1182	0.1168	0.1169	0.1106	0.1102	0.1145	0.118
	31_PAT_U_PRE	0.20885	0.1267	0.3744	0.16025	50	19.1805		D	0.1184	0.1211	0.1185	0.1183	0.1127	0.1136	0.1073	0.1072	0.109	0.1086	0.1156	0.1192
	31_PAT_U_POST	0.13265	0.1127	0.3744	0.16025	50	4.65795		E			0.1147	0.113	0.1218	0.1261	0.114	0.1172	0.1312	0.1309	0.1139	0.1131
	31_PAT_U_POD0	0.13585	0.11495	0.3744	0.16025	50	4.87976		F	0.1479	0.1562	0.1119	0.1096	0.1251	0.1283	0.1147	0.1178	0.1953	0.193	0.1183	0.119
	31_PAT_U_POD1	0.191	0.12175	0.3744	0.16025	50	16.1686		G	0.1537	0.1479	0.115	0.113	0.1133	0.1121	0.11	0.1107	0.1206	0.1166	0.1241	0.1234
	31_PAT_U_POD2	0.16705	0.11695	0.3744	0.16025	50	11.6974		H	0.1582	0.164			0.1147	0.1152			0.1135	0.1133	0.1103	0.1095
	32_PAT_U_PRE	0.1623	0.11685	0.3744	0.16025	50	10.6117
	32_PAT_U_POST	0.12695	0.10725	0.3744	0.16025	50	4.59958
	32_PAT_U_POD0	0.15445	0.1156	0.3744	0.16025	50	9.07074		Plate 4 (5 minutes)
	32_PAT_U_POD1	0.1697	0.11625	0.3744	0.16025	50	12.4796		<>	1	2	3	4	5	6	7	8	9	10	11	12
	32_PAT_U_POD2	0.1415	0.11035	0.3744	0.16025	50	7.27294		A	0.1047	0.1041	0.2351	0.2557	0.2181	0.2239	0.1876	0.1944	0.5278	0.6234	0.2134	0.2366
	33_PAT_U_PRE	0.5756	0.20705	0.3744	0.16025	50	86.0495		B	0.3782	0.3706	0.1433	0.1457	0.119	0.1185	0.1669	0.1672	0.1161	0.1173	0.1673	0.1684
	33_PAT_U_POST	0.1167	0.1059	0.3744	0.16025	50	2.5216		C	0.1356	0.1385			0.1469	0.1555	0.1637	0.1609	0.134	0.1337	0.1336	0.1423
	33_PAT_U_POD0	0.13385	0.1104	0.3744	0.16025	50	5.47513		D	0.1631	0.1643	0.1755	0.1769	0.148	0.1504	0.1263	0.1276	0.1399	0.141	0.152	0.1631
	33_PAT_U_POD1	0.14045	0.1088	0.3744	0.16025	50	7.38968		E			0.1441	0.1407	0.1774	0.1854	0.1513	0.1576	0.226	0.2254	0.1502	0.1552
	33_PAT_U_POD2	0.2257	0.13105	0.3744	0.16025	50	22.099		F	0.2729	0.3019	0.1483	0.141	0.2066	0.2111	0.1642	0.1752	0.532	0.5265	0.184	0.1899
	34_PAT_U_PRE	0.52925	0.19415	0.3744	0.16025	50	78.2396		G	0.2657	0.2719	0.1541	0.151	0.1319	0.1334	0.1414	0.1416	0.1677	0.1691	0.1875	0.1931
	34_PAT_U_POD0	0.1684	0.1186	0.3744	0.16025	50	11.6274		H	0.286	0.3011			0.1346	0.1371			0.1395	0.1418	0.1377	0.1349
	34_PAT_U_POD1	0.14065	0.1134	0.3744	0.16025	50	6.36236
	34_PAT_U_POD2	0.225	0.13405	0.3744	0.16025	50	21.2351
	35_PAT_U_PRE	0.16785	0.11555	0.3744	0.16025	50	12.2111
	35_PAT_U_POST	0.13795	0.11625	0.3744	0.16025	50	5.06654
	35_PAT_U_POD0	0.15755	0.1174	0.3744	0.16025	50	9.37427
	35_PAT_U_POD1	0.1527	0.1135	0.3744	0.16025	50	9.15246
	35_PAT_U_POD2	0.18695	0.11865	0.3744	0.16025	50	15.9468
	36_PAT_U_PRE	0.1903	0.12375	0.3744	0.16025	50	15.5382

## Sheet: Plate 5
	Patient ID	OD sample 5	OD sample 0	OD std. 5	OD std0	STD (50 mg/dL)	Creatinine Concentration
									Plate layout
	36_PAT_U_POD0	0.14275	0.1185	0.40225	0.1936	50	5.81117			1	2	3	4	5	6	7	8	9	10	11	12
	36_PAT_U_POD1	0.15085	0.12155	0.40225	0.1936	50	7.02133		A	blank	blank	37_PAT_U_POD0	37_PAT_U_POD0			40-PAT-U-POD1	40-PAT-U-POD1
	36_PAT_U_POD2	0.1644	0.1276	0.40225	0.1936	50	8.8186		B	STD 1	STD 1	37_PAT_U_POD1	37_PAT_U_POD1	39_PAT_U_PRE	39_PAT_U_PRE	36_PAT_U_POD0	36_PAT_U_POD0
	37_PAT_U_PRE	0.29195	0.1649	0.40225	0.1936	50	30.4457		C	36_PAT_U_POD0	36_PAT_U_POD0	37_PAT_U_POD2	37_PAT_U_POD2	39_PAT_U_POD0	39_PAT_U_POD0
	37_PAT_U_POST	0.20045	0.14005	0.40225	0.1936	50	14.474		D	36_PAT_U_POD1	36_PAT_U_POD1	38_PAT_U_PRE	38_PAT_U_PRE	39_PAT_U_POD1	39_PAT_U_POD1
	37_PAT_U_POD0	0.1828	0.13345	0.40225	0.1936	50	11.826		E	36_PAT_U_POD2	36_PAT_U_POD2	38_PAT_U_POST	38_PAT_U_POST	39_PAT_U_POD2	39_PAT_U_POD2
	37_PAT_U_POD1	0.20075	0.135	0.40225	0.1936	50	15.7561		F			38_PAT_U_POD0	38_PAT_U_POD0	40-PAT-U-PRE	40-PAT-U-PRE
	37_PAT_U_POD2	0.1563	0.12135	0.40225	0.1936	50	8.37527		G	37_PAT_U_PRE	37_PAT_U_PRE	38_PAT_U_POD1	38_PAT_U_POD1	40-PAT-U-POST	40-PAT-U-POST
	38_PAT_U_PRE	0.3039	0.16825	0.40225	0.1936	50	32.5066		H	37_PAT_U_POST	37_PAT_U_POST	38_PAT_U_POD2	38_PAT_U_POD2	40-PAT-U-POD0	40-PAT-U-POD0
	38_PAT_U_POST	0.1259	0.11485	0.40225	0.1936	50	2.64798
	38_PAT_U_POD0	0.16225	0.1247	0.40225	0.1936	50	8.99832
	38_PAT_U_POD1	0.20485	0.13885	0.40225	0.1936	50	15.816		Plate 5 (0 minutes)
	38_PAT_U_POD2	0.16215	0.1289	0.40225	0.1936	50	7.96789		<>	1	2	3	4	5	6	7	8	9	10	11	12
	39_PAT_U_PRE	0.19745	0.13335	0.40225	0.1936	50	15.3607		A	0.1045	0.1035	0.1286	0.1383			0.1193	0.1213
	39_PAT_U_POD0	0.1844	0.131	0.40225	0.1936	50	12.7965		B	0.1947	0.1925	0.134	0.136	0.1366	0.1301	0.1119	0.1135
	39_PAT_U_POD1	0.19375	0.1312	0.40225	0.1936	50	14.9892		C	0.1179	0.1191	0.1213	0.1214	0.1299	0.1321
	39_PAT_U_POD2	0.23635	0.1499	0.40225	0.1936	50	20.7165		D	0.1189	0.1242	0.1663	0.1702	0.129	0.1334
	40-PAT-U-PRE	0.1491	0.11665	0.40225	0.1936	50	7.77618		E	0.1273	0.1279	0.1155	0.1142	0.1456	0.1542
	40-PAT-U-POST	0.2262	0.1448	0.40225	0.1936	50	19.5064		F			0.1263	0.1231	0.1166	0.1167
	40-PAT-U-POD0	0.16225	0.1305	0.40225	0.1936	50	7.60844		G	0.1612	0.1686	0.1396	0.1381	0.1458	0.1438
	40-PAT-U-POD1	0.16105	0.1203	0.40225	0.1936	50	9.76516		H	0.1417	0.1384	0.1279	0.1299	0.1303	0.1307
									Plate 5 (5 minutes)
									<>	1	2	3	4	5	6	7	8	9	10	11	12
									A	0.1059	0.1045	0.1731	0.1925			0.1597	0.1624
									B	0.4047	0.3998	0.1962	0.2053	0.2017	0.1932	0.1361	0.139
									C	0.1407	0.1448	0.1554	0.1572	0.181	0.1878
									D	0.1479	0.1538	0.2975	0.3103	0.1905	0.197
									E	0.1631	0.1657	0.1259	0.1259	0.2243	0.2484
									F			0.1602	0.1643	0.1491	0.1491
									G	0.2782	0.3057	0.2049	0.2048	0.2286	0.2238
									H	0.2025	0.1984	0.1587	0.1656	0.1595	0.165

## Sheet: Plate 6
	Patient ID	OD sample 5	OD sample 0	OD std. 5	OD std0	STD (50 mg/dL)	Creatinine Concentration		Plate layout
										1	2	3	4	5	6	7	8	9	10	11	12
	05-PAT-U-PRE	0.1735	0.11945	0.3847	0.15865	50	11.9553		A	blank	blank	40-PAT-U-POST	40-PAT-U-POST
	05-PAT-U-POST	0.19975	0.1348	0.3847	0.15865	50	14.3663		B	STD 1	STD 1
	13_PAT_U_PRE	0.2639	0.14365	0.3847	0.15865	50	26.5981		C	05-PAT-U-PRE	05-PAT-U-PRE
	13_PAT_U_POST	0.17215	0.1369	0.3847	0.15865	50	7.79695		D	05-PAT-U-POST	05-PAT-U-POST
	30-PAT-U-POST	0.1174	0.1021	0.3847	0.15865	50	3.38421		E	13_PAT_U_PRE	13_PAT_U_PRE
	40-PAT-U-PRE	0.14525	0.1093	0.3847	0.15865	50	7.95178		F	13_PAT_U_POST	13_PAT_U_POST
	40-PAT-U-POST	0.1994	0.12385	0.3847	0.15865	50	16.7109		G	30-PAT-U-POST	30-PAT-U-POST
									H	40-PAT-U-PRE	40-PAT-U-PRE
									Plate 6 (0 minutes)
									<>	1	2	3	4	5	6	7	8	9	10	11	12
									A	0.104	0.1009	0.1267	0.121
									B	0.1649	0.1524
									C	0.12	0.1189
									D	0.1365	0.1331
									E	0.1442	0.1431
									F	0.1355	0.1383
									G	0.0999	0.1043
									H	0.107	0.1116
									Plate 6 (5 minutes)
									<>	1	2	3	4	5	6	7	8	9	10	11	12
									A	0.105	0.1018	0.1998	0.199
									B	0.3824	0.387
									C	0.1743	0.1727
									D	0.2018	0.1977
									E	0.2587	0.2691
									F	0.1693	0.175
									G	0.1154	0.1194
									H	0.1454	0.1451

## Sheet: Summary data
	Patient	Patient ID	Creatinine (mg/dL)	Creatinine (ug/mL)	Creatinine (ng/mL)
	1	01_PAT_U_PRE	14.6	146	146000
	1	01_PAT_U_POST	5.32	53.2	53200
	1	01_PAT_U_POD0	16.93	169.3	169300
	1	01_PAT_U_POD1	5.42	54.2	54200
	1	01_PAT_U_POD2	11.63	116.3	116300
	2	02-PAT-U-PRE	17.57	175.7	175700
	2	02-PAT-U-POST	16.98	169.8	169800
	2	02-PAT-U-POD0	13.24	132.4	132400
	2	02-PAT-U-POD1	8.81	88.1	88100
	3	03-PAT-U-PRE	37.09	370.9	370900
	3	03-PAT-U-POST	24.57	245.7	245700
	3	03-PAT-U-POD0	9.34	93.4	93400
	3	03-PAT-U-POD1	13.45	134.5	134500
	3	03-PAT-U-POD2	6.71	67.1	67100
	4	04_PAT_U_PRE	14.12	141.2	141200
	4	04_PAT_U_POD0	13.68	136.8	136800
	4	04_PAT_U_POD1	5.57	55.7	55700
	4	04_PAT_U_POD2	12.42	124.2	124200
	5	05-PAT-U-PRE	12.73	127.3	127300
	5	05-PAT-U-POST	19.56	195.6	195600
	5	05-PAT-U-POD0	4.29	42.9	42900
	5	05-PAT-U-POD1	15.69	156.9	156900
	5	05-PAT-U-POD2	7.37	73.7	73700
	6	06_PAT_U_PRE	28.16	281.6	281600
	6	06_PAT_U_POST	2.62	26.2	26200
	6	06_PAT_U_POD0	7.01	70.1	70100
	6	06_PAT_U_POD1	10.62	106.2	106200
	6	06_PAT_U_POD2	13.36	133.6	133600
	7	07-PAT-U-PRE	20.16	201.6	201600
	7	07-PAT-U-POD0	7.24	72.4	72400
	7	07-PAT-U-POD1	9.61	96.1	96100
	7	07-PAT-U-POD2	8.25	82.5	82500
	8	08-PAT-U-PRE	20.64	206.4	206400
	8	08-PAT-U-POD0	6.52	65.2	65200
	8	08-PAT-U-POD1	12.24	122.4	122400
	8	08-PAT-U-POD2	10.77	107.7	107700
	9	09_PAT_U_PRE	20.51	205.1	205100
	9	09_PAT_U_POST	15.12	151.2	151200
	9	09_PAT_U_POD0	14.6	146	146000
	9	09_PAT_U_POD1	14.66	146.6	146600
	9	09_PAT_U_POD2	9.21	92.1	92100
	10	10_PAT_U_PRE	28.1	281	281000
	10	10_PAT_U_POD0	14.1	141	141000
	10	10_PAT_U_POD1	7.74	77.4	77400
	10	10_PAT_U_POD2	11.95	119.5	119500
	11	11_PAT_U_PRE	36.32	363.2	363200
	11	11_PAT_U_POST	2.77	27.7	27700
	11	11_PAT_U_POD0	12.45	124.5	124500
	11	11_PAT_U_POD1	16.76	167.6	167600
	11	11_PAT_U_POD2	30.76	307.6	307600
	12	12_PAT_U_PRE	46.64	466.4	466400
	12	12_PAT_U_POST	6.28	62.8	62800
	12	12_PAT_U_POD0	26.53	265.3	265300
	12	12_PAT_U_POD1	5.98	59.8	59800
	12	12_PAT_U_POD2	12.64	126.4	126400
	13	13_PAT_U_PRE	27.83	278.3	278300
	13	13_PAT_U_POST	10.36	103.6	103600
	13	13_PAT_U_POD0	24.36	243.6	243600
	13	13_PAT_U_POD1	16.28	162.8	162800
	13	13_PAT_U_POD2	18.08	180.8	180800
	14	14_PAT_U_PRE	24.02	240.2	240200
	14	14_PAT_U_POST	22.34	223.4	223400
	14	14_PAT_U_POD0	5.52	55.2	55200
	14	14_PAT_U_POD1	6.36	63.6	63600
	14	14_PAT_U_POD2	7.24	72.4	72400
	15	15_PAT_U_PRE	21.75	217.5	217500
	15	15_PAT_U_POD0	18.08	180.8	180800
	15	15_PAT_U_POD1	8.51	85.1	85100
	15	15_PAT_U_POD2	15.88	158.8	158800
	16	16_PAT_U_POST	3.03	30.3	30300
	16	16_PAT_U_POD0	9.86	98.6	98600
	16	16_PAT_U_POD1	10.07	100.7	100700
	16	16_PAT_U_POD2	8.17	81.7	81700
	17	17_PAT_U_PRE	14.31	143.1	143100
	17	17_PAT_U_POST	7.05	70.5	70500
	17	17_PAT_U_POD0	6.14	61.4	61400
	17	17_PAT_U_POD1	22.65	226.5	226500
	17	17_PAT_U_POD2	19.08	190.8	190800
	18	18_PAT_U_PRE	30.51	305.1	305100
	18	18_PAT_U_POD0	10.52	105.2	105200
	18	18_PAT_U_POD1	7.65	76.5	76500
	18	18_PAT_U_POD2	27.03	270.3	270300
	19	19_PAT_U_PRE	20.57	205.7	205700
	19	19_PAT_U_POST	3.6	36	36000
	19	19_PAT_U_POD0	4.44	44.4	44400
	19	19_PAT_U_POD1	8.08	80.8	80800
	19	19_PAT_U_POD2	11.9	119	119000
	20	20_PAT_U_PRE	15.52	155.2	155200
	20	20_PAT_U_POST	13.35	133.5	133500
	20	20_PAT_U_POD0	24.33	243.3	243300
	20	20_PAT_U_POD1	9.69	96.9	96900
	20	20_PAT_U_POD2	8.81	88.1	88100
	21	21-PAT-U-PRE	31.31	313.1	313100
	21	21-PAT-U-POD0	15.93	159.3	159300
	21	21-PAT-U-POD1	12.44	124.4	124400
	21	21-PAT-U-POD2	10.94	109.4	109400
	22	22_PAT_U_PRE	37.69	376.9	376900
	22	22_PAT_U_POST	6.93	69.3	69300
	22	22_PAT_U_POD0	8.97	89.7	89700
	22	22_PAT_U_POD1	12.7	127	127000
	22	22_PAT_U_POD2	13.04	130.4	130400
	23	23_PAT_U_PRE	25.93	259.3	259300
	23	23_PAT_U_POST	2.89	28.9	28900
	23	23_PAT_U_POD0	6.95	69.5	69500
	23	23_PAT_U_POD1	10.59	105.9	105900
	23	23_PAT_U_POD2	15.42	154.2	154200
	24	24_PAT_U_PRE	20.29	202.9	202900
	24	24_PAT_U_POST	3.15	31.5	31500
	24	24_PAT_U_POD0	13.79	137.9	137900
	24	24_PAT_U_POD1	21.48	214.8	214800
	24	24_PAT_U_POD2	17.85	178.5	178500
	25	25-PAT-U-PRE	16.17	161.7	161700
	25	25-PAT-U-POD1	14.93	149.3	149300
	25	25-PAT-U-POD2	17.52	175.2	175200
	26	26_PAT_U_PRE	20.56	205.6	205600
	26	26_PAT_U_POST	8.32	83.2	83200
	26	26_PAT_U_POD0	12.9	129	129000
	26	26_PAT_U_POD1	16.33	163.3	163300
	26	26_PAT_U_POD2	6.53	65.3	65300
	27	27_PAT_U_PRE	24.99	249.9	249900
	27	27_PAT_U_POD0	8.26	82.6	82600
	27	27_PAT_U_POD1	5.94	59.4	59400
	27	27_PAT_U_POD2	10.26	102.6	102600
	28	28-PAT-U-PRE	31.6	316	316000
	28	28-PAT-U-POST	27.55	275.5	275500
	28	28-PAT-U-POD0	30.92	309.2	309200
	28	28-PAT-U-POD1	24.74	247.4	247400
	28	28-PAT-U-POD2	7.33	73.3	73300
	29	29_PAT_U_PRE	13.5	135	135000
	29	29_PAT_U_POD0	6.67	66.7	66700
	29	29_PAT_U_POD1	7.92	79.2	79200
	29	29_PAT_U_POD2	9	90	90000
	30	30-PAT-U-PRE	21.05	210.5	210500
	30	30-PAT-U-POST	2.76	27.6	27600
	30	30-PAT-U-POD0	8.09	80.9	80900
	30	30-PAT-U-POD1	8.42	84.2	84200
	30	30-PAT-U-POD2	13.41	134.1	134100
	31	31_PAT_U_PRE	19.18	191.8	191800
	31	31_PAT_U_POST	4.66	46.6	46600
	31	31_PAT_U_POD0	4.88	48.8	48800
	31	31_PAT_U_POD1	16.17	161.7	161700
	31	31_PAT_U_POD2	11.7	117	117000
	32	32_PAT_U_PRE	10.61	106.1	106100
	32	32_PAT_U_POST	4.6	46	46000
	32	32_PAT_U_POD0	9.07	90.7	90700
	32	32_PAT_U_POD1	12.48	124.8	124800
	32	32_PAT_U_POD2	7.27	72.7	72700
	33	33_PAT_U_PRE	86.05	860.5	860500
	33	33_PAT_U_POST	2.52	25.2	25200
	33	33_PAT_U_POD0	5.48	54.8	54800
	33	33_PAT_U_POD1	7.39	73.9	73900
	33	33_PAT_U_POD2	22.1	221	221000
	34	34_PAT_U_PRE	78.24	782.4	782400
	34	34_PAT_U_POD0	11.63	116.3	116300
	34	34_PAT_U_POD1	6.36	63.6	63600
	34	34_PAT_U_POD2	21.24	212.4	212400
	35	35_PAT_U_PRE	12.21	122.1	122100
	35	35_PAT_U_POST	5.07	50.7	50700
	35	35_PAT_U_POD0	9.37	93.7	93700
	35	35_PAT_U_POD1	9.15	91.5	91500
	35	35_PAT_U_POD2	15.95	159.5	159500
	36	36_PAT_U_PRE	15.54	155.4	155400
	36	36_PAT_U_POD0	5.81	58.1	58100
	36	36_PAT_U_POD1	7.02	70.2	70200
	36	36_PAT_U_POD2	8.82	88.2	88200
	37	37_PAT_U_PRE	30.45	304.5	304500
	37	37_PAT_U_POST	14.47	144.7	144700
	37	37_PAT_U_POD0	11.83	118.3	118300
	37	37_PAT_U_POD1	15.76	157.6	157600
	37	37_PAT_U_POD2	8.38	83.8	83800
	38	38_PAT_U_PRE	32.51	325.1	325100
	38	38_PAT_U_POST	2.65	26.5	26500
	38	38_PAT_U_POD0	9	90	90000
	38	38_PAT_U_POD1	15.82	158.2	158200
	38	38_PAT_U_POD2	7.97	79.7	79700
	39	39_PAT_U_PRE	15.36	153.6	153600
	39	39_PAT_U_POD0	12.8	128	128000
	39	39_PAT_U_POD1	14.99	149.9	149900
	39	39_PAT_U_POD2	20.72	207.2	207200
	40	40-PAT-U-PRE	7.78	77.8	77800
	40	40-PAT-U-POST	19.51	195.1	195100
	40	40-PAT-U-POD0	7.61	76.1	76100
	40	40-PAT-U-POD1	9.77	97.7	97700
	Patient	Patient ID	Creatinine (mg/dL)	Creatinine (ug/mL)	Creatinine (ng/mL)
	5	05-PAT-U-PRE	11.9553	119.553	119553
	5	05-PAT-U-POST	14.3663	143.663	143663
	13	13_PAT_U_PRE	26.5981	265.981	265981
	13	13_PAT_U_POST	7.79695	77.9695	77969.5
	30	30-PAT-U-POST	3.38421	33.8421	33842.1
	40	40-PAT-U-PRE	7.95178	79.5178	79517.8
	40	40-PAT-U-POST	16.7109	167.109	167109
re-run (plate 6)
